# Supplementary material for: 3,4,6-Tri­amino-N-phenyl­thieno[2,3-b]pyridine-2-carboxamide
Source: Acta Crystallogr Sect E Struct Rep Online. 2014 Jun 25;70(Pt 7):o805. doi: 10.1107/S1600536814013981 (PMC4120554; doi:10.1107/S1600536814013981)
Supplement: Supplementary file 1 [file e-70-0o805-sup1.cif]

##############################################################################
#                                                                            #
# This CIF contains the data in a paper accepted for publication in          #
# Acta Crystallographica Section E. It conforms to the requirements of       #
# Notes for Authors for Acta Crystallographica Section E, and has been       #
# peer reviewed under the auspices of the IUCr Commission on Journals.       #
#                                                                            #
# Full details of the Crystallographic Information File format               #
# are given in the paper "The Crystallographic Information File (CIF):       #
# a New Standard Archive File for Crystallography" by S. R. Hall, F. H.      #
# Allen and I. D. Brown [Acta Cryst. (1991), A47, 655-685].                  #
#                                                                            #
# The current version of the core CIF dictionary is obtainable from          #
# ftp://ftp.iucr.org/pub/cif_core.dic.                                       #
#                                                                            #
# Software is freely available for graphical display of the structure(s)     #
# in this CIF. For information consult the CIF software page                 #
# http://www.iucr.org/resources/cif/software.                                #
#                                                                            #
# This file may be used for bona fide research purposes within the           #
# scientific community so long as proper attribution is given to the journal # 
# article from which it was obtained.                                        #
#                                                                            #
##############################################################################
data_global
_audit_creation_method     'PLATON <TABLE ACC> option'
_journal_date_recd_electronic     2014-05-27
_journal_date_accepted     2014-06-14
_journal_name_full     'Acta Crystallographica, Section E'
_journal_year     2014
_journal_volume     70
_journal_issue      7
_journal_page_first     o805
_journal_page_last     o805
_journal_paper_category     QO
_journal_paper_doi     10.1107/S1600536814013981
_journal_coeditor_code     HB7235
_publ_contact_author_name     'Mustafa R. Albayati'
_publ_contact_author_address
;
Kirkuk University,
College of Science,
Department of Chemistry,
Kirkuk,
Iraq
;
_publ_contact_author_email     'shaabankamel@yahoo.com'
_publ_contact_author_fax     ?
_publ_contact_author_phone     ?
_publ_section_title
;
3,4,6-Triamino-<i>N</i>-phenylthieno[2,3-<i>b</i>]pyridine-2-carboxamide
;
loop_
    _publ_author_name
    _publ_author_address
    'Mohamed, Shaaban K.'
;
Chemistry and Environmental Division,
Manchester Metropolitan University,
Manchester M1 5GD,
England
Chemistry Department,
Faculty of Science,
Minia University,
61519 El-Minia,
Egypt
;
    'Joel T. Mague'
;
Department of Chemistry,
Tulane University,
New Orleans,
LA 70118,
USA
;
    'Akkurt, Mehmet'
;
Department of Physics,
Faculty of Sciences,
Erciyes University,
38039 Kayseri,
Turkey
;
    'Bahgat R. M. Hussein'
;
Chemistry Department,
Faculty of Science,
Sohag University,
82524 Sohag,
Egypt
;
    'Mustafa R. Albayati'
;
Kirkuk University,
College of Science,
Department of Chemistry,
Kirkuk,
Iraq
;
data_I
_database_code_depnum_ccdc_archive     'CCDC 1008299'
_chemical_name_systematic
;
3,4,6-Triamino-<i>N</i>-phenylthieno[2,3-<i>b</i>]pyridine-2-carboxamide
;
_chemical_name_common     ?
_chemical_formula_moiety     'C14 H13 N5 O S'
_chemical_formula_sum     'C14 H13 N5 O S'
_chemical_formula_structural     ?
_chemical_formula_iupac     'C14 H13 N5 O S'
_chemical_formula_weight     299.36
_chemical_melting_point     ?
_symmetry_cell_setting     monoclinic
_symmetry_space_group_name_H-M     'P 21/n'
_symmetry_space_group_name_Hall     '-P 2yn'
loop_
    _symmetry_equiv_pos_site_id
    _symmetry_equiv_pos_as_xyz
    1 x,y,z
    2 1/2-x,1/2+y,1/2-z
    3 -x,-y,-z
    4 1/2+x,1/2-y,1/2+z
_cell_length_a     5.2732(7)
_cell_length_b     21.028(3)
_cell_length_c     11.9777(16)
_cell_angle_alpha     90
_cell_angle_beta     93.969(2)
_cell_angle_gamma     90
_cell_volume     1325.0(3)
_cell_formula_units_Z     4
_cell_measurement_reflns_used     9996
_cell_measurement_theta_min     2.5804
_cell_measurement_theta_max     29.1218
_cell_measurement_temperature     150(2)
_exptl_crystal_description     block
_exptl_crystal_colour     colourless
_exptl_crystal_size_max     0.21
_exptl_crystal_size_mid     0.13
_exptl_crystal_size_min     0.09
_exptl_crystal_size_rad     ?
_exptl_crystal_density_diffrn     1.501
_exptl_crystal_density_meas     ?
_exptl_crystal_density_method     'Not Measured'
_exptl_crystal_F_000     624
_exptl_absorpt_coefficient_mu     0.251
_exptl_absorpt_correction_type     multi-scan
_exptl_absorpt_process_details     '(<i>SADABS</i>; Bruker, 2013)'
_exptl_absorpt_correction_T_min     0.85
_exptl_absorpt_correction_T_max     0.98
_exptl_special_details
;
;
_diffrn_ambient_temperature     150(2)
_diffrn_radiation_type     MoK\a
_diffrn_radiation_wavelength     0.71073
_diffrn_radiation_monochromator     graphite
_diffrn_measurement_device_type     'Bruker SMART APEX CCD'
_diffrn_measurement_method     '\f and \w scans'
_diffrn_detector_area_resol_mean     8.3660
_diffrn_reflns_number     24103
_diffrn_reflns_av_R_equivalents     0.0462
_diffrn_reflns_av_sigmaI/netI     0.0283
_diffrn_reflns_theta_min     1.94
_diffrn_reflns_theta_max     29.13
_diffrn_reflns_theta_full     28.50
_diffrn_measured_fraction_theta_max     0.981
_diffrn_measured_fraction_theta_full     0.999
_diffrn_reflns_limit_h_min     -6
_diffrn_reflns_limit_h_max     7
_diffrn_reflns_limit_k_min     -28
_diffrn_reflns_limit_k_max     28
_diffrn_reflns_limit_l_min     -16
_diffrn_reflns_limit_l_max     16
_diffrn_reflns_reduction_process
;
;
_refine_special_details
;
Refinement on <i>F</i>^2^ for ALL reflections except those flagged by the user
for potential systematic errors. Weighted <i>R</i>-factors <i>wR</i> and all
goodnesses of fit <i>S</i> are based on <i>F</i>^2^, conventional
<i>R</i>-factors <i>R</i> are based on <i>F</i>, with <i>F</i> set to zero for
negative <i>F</i>^2^. The observed criterion of <i>F</i>^2^ > \s(<i>F</i>^2^)
is used only for calculating -<i>R</i>-factor-obs <i>etc</i>. and is not
relevant to the choice of reflections for refinement. <i>R</i>-factors based
on <i>F</i>^2^ are statistically about twice as large as those based on
<i>F</i>, and <i>R</i>-factors based on ALL data will be even larger.
;
_reflns_number_total     3500
_reflns_number_gt     3017
_reflns_threshold_expression     I>2\s(I)
_refine_ls_structure_factor_coef     Fsqd
_refine_ls_matrix_type     full
_refine_ls_R_factor_all     0.0447
_refine_ls_R_factor_gt     0.0372
_refine_ls_wR_factor_gt     0.0946
_refine_ls_wR_factor_ref     0.1011
_refine_ls_goodness_of_fit_ref     1.062
_refine_ls_restrained_S_all     1.062
_refine_ls_number_reflns     3500
_refine_ls_number_parameters     190
_refine_ls_number_restraints     0
_refine_ls_number_constraints     ?
_refine_ls_hydrogen_treatment     constr
_refine_ls_weighting_scheme     calc
_refine_ls_weighting_details
              'w=1/[\s^2^(Fo^2^)+(0.0512P)^2^+0.5972P] where P=(Fo^2^+2Fc^2^)/3'
_atom_sites_solution_hydrogens     mixed
_atom_sites_solution_primary     ?
_atom_sites_solution_secondary     ?
_refine_ls_shift/su_max     0.001
_refine_ls_shift/su_mean     0.000
_refine_diff_density_max     0.423
_refine_diff_density_min     -0.252
_refine_ls_extinction_method     'none'
_refine_ls_abs_structure_details     ?
_refine_ls_abs_structure_Flack     .
loop_
    _atom_type_symbol
    _atom_type_description
    _atom_type_scat_dispersion_real
    _atom_type_scat_dispersion_imag
    _atom_type_scat_source
    C C 0.0033 0.0016 ' International Tables Vol C Tables 4.2.6.8 and 6.1.1.4'
    H H 0.0000 0.0000 ' International Tables Vol C Tables 4.2.6.8 and 6.1.1.4'
    N N 0.0061 0.0033 ' International Tables Vol C Tables 4.2.6.8 and 6.1.1.4'
    O O 0.0106 0.0060 ' International Tables Vol C Tables 4.2.6.8 and 6.1.1.4'
    S S 0.1246 0.1234 ' International Tables Vol C Tables 4.2.6.8 and 6.1.1.4'
_computing_data_collection     '<i>APEX2</i> (Bruker, 2013)'
_computing_cell_refinement     '<i>SAINT</i> (Bruker, 2013)'
_computing_data_reduction     '<i>SAINT</i> (Bruker, 2013)'
_computing_structure_solution     '<i>SHELXT</i> (Bruker, 2013)'
_computing_structure_refinement     '<i>SHELXL2014</i> (Sheldrick, 2008)'
_computing_molecular_graphics     '<i>DIAMOND</i> (Brandenburg & Putz, 2012)'
_computing_publication_material     '<i>SHELXTL</i> (Sheldrick, 2008)'
loop_
    _atom_site_type_symbol
    _atom_site_label
    _atom_site_fract_x
    _atom_site_fract_y
    _atom_site_fract_z
    _atom_site_U_iso_or_equiv
    _atom_site_thermal_displace_type
    _atom_site_calc_flag
    _atom_site_refinement_flags
    _atom_site_occupancy
    _atom_site_disorder_assembly
    _atom_site_disorder_group
    S S1 0.40493(6) 0.35471(2) 0.83539(3) 0.01680(10)
                                                    Uani d . 1.000 . .
    O O1 0.6615(2) 0.47538(5) 0.61593(8) 0.0249(3) Uani d . 1.000 . .
    N N1 0.0339(2) 0.26672(5) 0.82888(9) 0.0169(3) Uani d . 1.000 . .
    N N2 -0.2636(2) 0.18599(6) 0.82055(10) 0.0230(3) Uani d . 1.000 . .
    N N3 -0.1968(2) 0.31627(6) 0.49527(10) 0.0220(3) Uani d . 1.000 . .
    N N4 0.2168(2) 0.41258(6) 0.52579(9) 0.0209(3) Uani d . 1.000 . .
    N N5 0.7313(2) 0.47187(6) 0.80636(10) 0.0196(3) Uani d . 1.000 . .
    C C1 -0.1541(3) 0.23617(6) 0.76882(11) 0.0168(3) Uani d . 1.000 . .
    C C2 -0.2385(3) 0.25273(6) 0.65898(11) 0.0170(3) Uani d . 1.000 . .
    C C3 -0.1212(3) 0.30131(6) 0.60362(11) 0.0161(3) Uani d . 1.000 . .
    C C4 0.0807(2) 0.33451(6) 0.66470(10) 0.0150(3) Uani d . 1.000 . .
    C C5 0.1430(2) 0.31391(6) 0.77427(10) 0.0149(3) Uani d . 1.000 . .
    C C6 0.2455(3) 0.38441(6) 0.63091(11) 0.0157(3) Uani d . 1.000 . .
    C C7 0.4308(3) 0.40001(6) 0.71359(10) 0.0163(3) Uani d . 1.000 . .
    C C8 0.6148(3) 0.45111(6) 0.70611(11) 0.0172(3) Uani d . 1.000 . .
    C C9 0.9058(3) 0.52266(6) 0.82104(11) 0.0178(3) Uani d . 1.000 . .
    C C10 1.0866(3) 0.53587(7) 0.74444(12) 0.0199(4) Uani d . 1.000 . .
    C C11 1.2629(3) 0.58416(7) 0.76735(14) 0.0245(4) Uani d . 1.000 . .
    C C12 1.2616(3) 0.61978(7) 0.86512(14) 0.0261(4) Uani d . 1.000 . .
    C C13 1.0791(3) 0.60708(7) 0.94063(13) 0.0236(4) Uani d . 1.000 . .
    C C14 0.9013(3) 0.55895(7) 0.91876(12) 0.0207(4) Uani d . 1.000 . .
    H H2 -0.37710 0.23050 0.62220 0.0200 Uiso c RU 1.000 . .
    H H2A -0.17740 0.16940 0.88230 0.0280 Uiso d RU 1.000 . .
    H H2B -0.36030 0.15820 0.77790 0.0280 Uiso d RU 1.000 . .
    H H3A -0.29050 0.28560 0.45810 0.0260 Uiso d RU 1.000 . .
    H H3B -0.07270 0.33330 0.45530 0.0260 Uiso d RU 1.000 . .
    H H4A 0.05280 0.42370 0.50670 0.0250 Uiso d RU 1.000 . .
    H H4B 0.33410 0.44320 0.51430 0.0250 Uiso d RU 1.000 . .
    H H5A 0.66340 0.45840 0.87010 0.0230 Uiso d RU 1.000 . .
    H H10 1.08930 0.51200 0.67710 0.0240 Uiso c RU 1.000 . .
    H H11 1.38620 0.59300 0.71530 0.0290 Uiso c RU 1.000 . .
    H H12 1.38390 0.65240 0.88020 0.0310 Uiso c RU 1.000 . .
    H H13 1.07580 0.63140 1.00740 0.0280 Uiso c RU 1.000 . .
    H H14 0.77650 0.55070 0.97040 0.0250 Uiso c RU 1.000 . .
loop_
    _atom_site_aniso_label
    _atom_site_aniso_U_11
    _atom_site_aniso_U_22
    _atom_site_aniso_U_33
    _atom_site_aniso_U_12
    _atom_site_aniso_U_13
    _atom_site_aniso_U_23
    S1 0.0174(2) 0.0186(2) 0.0138(2) -0.00320(10)
                                                -0.00340(10)
                                                           0.00180(10)
    O1 0.0273(6) 0.0270(5) 0.0196(5) -0.0099(4) -0.0033(4) 0.0059(4)
    N1 0.0165(6) 0.0174(5) 0.0167(5) -0.0011(4) 0.0000(4) 0.0018(4)
    N2 0.0234(6) 0.0229(6) 0.0223(6) -0.0066(5) -0.0008(5) 0.0051(5)
    N3 0.0243(6) 0.0263(6) 0.0147(5) -0.0084(5) -0.0037(4) 0.0006(5)
    N4 0.0256(6) 0.0215(6) 0.0151(5) -0.0059(5) -0.0027(5) 0.0044(4)
    N5 0.0211(6) 0.0193(6) 0.0180(5) -0.0064(4) -0.0012(4) 0.0003(4)
    C1 0.0152(6) 0.0166(6) 0.0187(6) 0.0005(5) 0.0028(5) -0.0001(5)
    C2 0.0155(6) 0.0177(6) 0.0175(6) -0.0021(5) -0.0001(5) -0.0016(5)
    C3 0.0162(6) 0.0173(6) 0.0145(6) 0.0001(5) -0.0003(5) -0.0015(5)
    C4 0.0168(6) 0.0149(6) 0.0131(6) -0.0007(5) -0.0006(5) -0.0002(4)
    C5 0.0141(6) 0.0156(6) 0.0145(6) -0.0001(4) -0.0016(5) -0.0011(4)
    C6 0.0178(6) 0.0151(6) 0.0140(5) -0.0009(5) 0.0003(5) -0.0005(4)
    C7 0.0181(6) 0.0163(6) 0.0142(6) -0.0020(5) -0.0004(5) 0.0019(5)
    C8 0.0160(6) 0.0165(6) 0.0188(6) -0.0012(5) -0.0018(5) 0.0004(5)
    C9 0.0162(6) 0.0147(6) 0.0218(6) -0.0004(5) -0.0044(5) 0.0019(5)
    C10 0.0169(6) 0.0184(6) 0.0242(7) 0.0010(5) -0.0008(5) 0.0001(5)
    C11 0.0158(7) 0.0237(7) 0.0338(8) -0.0020(5) -0.0003(6) 0.0045(6)
    C12 0.0206(7) 0.0187(7) 0.0375(8) -0.0043(5) -0.0079(6) 0.0019(6)
    C13 0.0246(7) 0.0184(7) 0.0264(7) -0.0003(5) -0.0081(6) -0.0020(5)
    C14 0.0201(7) 0.0200(6) 0.0214(6) -0.0009(5) -0.0030(5) 0.0000(5)
_geom_special_details
;
Bond distances, angles <i>etc</i>. have been calculated using the rounded
fractional coordinates. All su's are estimated from the variances of the
(full) variance-covariance matrix. The cell e.s.d.'s are taken into account in
the estimation of distances, angles and torsion angles
;
loop_
    _geom_bond_atom_site_label_1
    _geom_bond_atom_site_label_2
    _geom_bond_site_symmetry_1
    _geom_bond_site_symmetry_2
    _geom_bond_distance
    _geom_bond_publ_flag
    S1 C5 . . 1.7435(12) no
    S1 C7 . . 1.7555(13) no
    O1 C8 . . 1.2348(17) no
    N1 C1 . . 1.3470(18) no
    N1 C5 . . 1.3400(16) no
    N2 C1 . . 1.3712(18) no
    N3 C3 . . 1.3677(18) no
    N4 C6 . . 1.3902(17) no
    N5 C8 . . 1.3812(18) no
    N5 C9 . . 1.4128(18) no
    N2 H2B . . 0.9100 no
    N2 H2A . . 0.9100 no
    N3 H3B . . 0.9100 no
    N3 H3A . . 0.9100 no
    N4 H4A . . 0.9100 no
    N4 H4B . . 0.9100 no
    N5 H5A . . 0.9100 no
    C1 C2 . . 1.4033(19) no
    C2 C3 . . 1.3866(19) no
    C3 C4 . . 1.4312(19) no
    C4 C6 . . 1.4383(18) no
    C4 C5 . . 1.3994(17) no
    C6 C7 . . 1.382(2) no
    C7 C8 . . 1.455(2) no
    C9 C10 . . 1.396(2) no
    C9 C14 . . 1.399(2) no
    C10 C11 . . 1.391(2) no
    C11 C12 . . 1.391(2) no
    C12 C13 . . 1.391(2) no
    C13 C14 . . 1.392(2) no
    C2 H2 . . 0.9500 no
    C10 H10 . . 0.9500 no
    C11 H11 . . 0.9500 no
    C12 H12 . . 0.9500 no
    C13 H13 . . 0.9500 no
    C14 H14 . . 0.9500 no
loop_
    _geom_angle_atom_site_label_1
    _geom_angle_atom_site_label_2
    _geom_angle_atom_site_label_3
    _geom_angle_site_symmetry_1
    _geom_angle_site_symmetry_2
    _geom_angle_site_symmetry_3
    _geom_angle
    _geom_angle_publ_flag
    C5 S1 C7 . . . 91.32(6) no
    C1 N1 C5 . . . 114.68(11) no
    C8 N5 C9 . . . 126.43(12) no
    C1 N2 H2B . . . 119.00 no
    H2A N2 H2B . . . 116.00 no
    C1 N2 H2A . . . 117.00 no
    C3 N3 H3B . . . 115.00 no
    H3A N3 H3B . . . 114.00 no
    C3 N3 H3A . . . 114.00 no
    C6 N4 H4B . . . 114.00 no
    H4A N4 H4B . . . 115.00 no
    C6 N4 H4A . . . 112.00 no
    C9 N5 H5A . . . 115.00 no
    C8 N5 H5A . . . 117.00 no
    N1 C1 C2 . . . 123.80(12) no
    N2 C1 C2 . . . 119.90(13) no
    N1 C1 N2 . . . 116.30(12) no
    C1 C2 C3 . . . 120.54(13) no
    N3 C3 C4 . . . 122.04(12) no
    N3 C3 C2 . . . 120.86(13) no
    C2 C3 C4 . . . 117.10(12) no
    C5 C4 C6 . . . 112.49(11) no
    C3 C4 C6 . . . 130.89(12) no
    C3 C4 C5 . . . 116.52(11) no
    S1 C5 C4 . . . 111.67(9) no
    N1 C5 C4 . . . 127.31(11) no
    S1 C5 N1 . . . 120.92(9) no
    N4 C6 C4 . . . 122.39(12) no
    N4 C6 C7 . . . 125.12(13) no
    C4 C6 C7 . . . 112.50(11) no
    C6 C7 C8 . . . 124.95(12) no
    S1 C7 C6 . . . 112.03(10) no
    S1 C7 C8 . . . 122.86(10) no
    O1 C8 N5 . . . 121.75(13) no
    O1 C8 C7 . . . 122.24(12) no
    N5 C8 C7 . . . 116.00(11) no
    C10 C9 C14 . . . 119.56(13) no
    N5 C9 C10 . . . 122.49(12) no
    N5 C9 C14 . . . 117.90(13) no
    C9 C10 C11 . . . 119.54(13) no
    C10 C11 C12 . . . 121.14(15) no
    C11 C12 C13 . . . 119.21(14) no
    C12 C13 C14 . . . 120.29(14) no
    C9 C14 C13 . . . 120.26(14) no
    C1 C2 H2 . . . 120.00 no
    C3 C2 H2 . . . 120.00 no
    C9 C10 H10 . . . 120.00 no
    C11 C10 H10 . . . 120.00 no
    C10 C11 H11 . . . 119.00 no
    C12 C11 H11 . . . 119.00 no
    C11 C12 H12 . . . 120.00 no
    C13 C12 H12 . . . 120.00 no
    C12 C13 H13 . . . 120.00 no
    C14 C13 H13 . . . 120.00 no
    C9 C14 H14 . . . 120.00 no
    C13 C14 H14 . . . 120.00 no
loop_
    _geom_torsion_atom_site_label_1
    _geom_torsion_atom_site_label_2
    _geom_torsion_atom_site_label_3
    _geom_torsion_atom_site_label_4
    _geom_torsion_site_symmetry_1
    _geom_torsion_site_symmetry_2
    _geom_torsion_site_symmetry_3
    _geom_torsion_site_symmetry_4
    _geom_torsion
    _geom_torsion_publ_flag
    C7 S1 C5 N1 . . . . 176.86(11) no
    C7 S1 C5 C4 . . . . 0.24(10) no
    C5 S1 C7 C6 . . . . 0.35(11) no
    C5 S1 C7 C8 . . . . 175.81(12) no
    C5 N1 C1 N2 . . . . 177.57(11) no
    C5 N1 C1 C2 . . . . -1.99(19) no
    C1 N1 C5 S1 . . . . -175.21(10) no
    C1 N1 C5 C4 . . . . 0.84(18) no
    C9 N5 C8 O1 . . . . 2.2(2) no
    C9 N5 C8 C7 . . . . -176.62(13) no
    C8 N5 C9 C10 . . . . -36.6(2) no
    C8 N5 C9 C14 . . . . 146.03(14) no
    N1 C1 C2 C3 . . . . 2.8(2) no
    N2 C1 C2 C3 . . . . -176.78(13) no
    C1 C2 C3 N3 . . . . 177.76(13) no
    C1 C2 C3 C4 . . . . -2.1(2) no
    N3 C3 C4 C5 . . . . -178.88(12) no
    N3 C3 C4 C6 . . . . -2.9(2) no
    C2 C3 C4 C5 . . . . 1.00(18) no
    C2 C3 C4 C6 . . . . 176.98(14) no
    C3 C4 C5 S1 . . . . 175.96(9) no
    C3 C4 C5 N1 . . . . -0.39(19) no
    C6 C4 C5 S1 . . . . -0.75(14) no
    C6 C4 C5 N1 . . . . -177.10(12) no
    C3 C4 C6 N4 . . . . 4.6(2) no
    C3 C4 C6 C7 . . . . -175.08(13) no
    C5 C4 C6 N4 . . . . -179.26(12) no
    C5 C4 C6 C7 . . . . 1.02(16) no
    N4 C6 C7 S1 . . . . 179.46(11) no
    N4 C6 C7 C8 . . . . 4.1(2) no
    C4 C6 C7 S1 . . . . -0.83(15) no
    C4 C6 C7 C8 . . . . -176.18(13) no
    S1 C7 C8 O1 . . . . 167.43(11) no
    S1 C7 C8 N5 . . . . -13.78(18) no
    C6 C7 C8 O1 . . . . -17.7(2) no
    C6 C7 C8 N5 . . . . 161.09(14) no
    N5 C9 C10 C11 . . . . -176.08(14) no
    C14 C9 C10 C11 . . . . 1.2(2) no
    N5 C9 C14 C13 . . . . 176.12(13) no
    C10 C9 C14 C13 . . . . -1.3(2) no
    C9 C10 C11 C12 . . . . -0.3(2) no
    C10 C11 C12 C13 . . . . -0.6(2) no
    C11 C12 C13 C14 . . . . 0.5(2) no
    C12 C13 C14 C9 . . . . 0.5(2) no
loop_
    _geom_hbond_atom_site_label_D
    _geom_hbond_atom_site_label_H
    _geom_hbond_atom_site_label_A
    _geom_hbond_site_symmetry_A
    _geom_hbond_distance_DH
    _geom_hbond_distance_HA
    _geom_hbond_distance_DA
    _geom_hbond_angle_DHA
    _geom_hbond_publ_flag
    N2 H2A N4 4_455 0.91 2.52 3.2226(17) 134 yes
    N3 H3A N1 4_454 0.91 2.07 2.9398(17) 161 yes
    N3 H3B N4 . 0.91 2.38 2.9802(17) 124 yes
    N3 H3B N2 4_554 0.91 2.41 3.2034(16) 146 yes
    N4 H4B O1 . 0.91 2.15 2.8387(16) 132 yes
    N4 H4B O1 3_666 0.91 2.32 2.9991(16) 132 yes
    N2 H2B Cg3 2_546 0.91 2.56 3.4662(14) 173 yes
_iucr_refine_instructions_details
;
TITL 21-B (SKM-063) in P2(1)/n
CELL  0.71073   5.2732  21.0278  11.9777   90.000   93.969   90.000
ZERR    4.00   0.00070   0.00280   0.00160   0.0000   0.0021   0.0000
LATT 1
SYMM 1/2-X, 1/2+Y, 1/2-Z
SFAC C  H  N  O  S
UNIT 56  52  20  4  4
REM Solution 1  R1  0.089  Rweak  0.003,  Alpha= 0.0203  in P2(1)/n
REM Formula:  C14 N5 O S
L.S. 5
BOND $H
ACTA 57
FMAP 2
PLAN 5
EQIV $1 x-1/2, -y+1/2, z+1/2
HTAB N2 N4_$1
EQIV $2 x-1/2, -y+1/2, z-1/2
HTAB N3 N1_$2
HTAB N4 O1
EQIV $3 -x+1, -y+1, -z+1
HTAB N4 O1_$3
EQIV $4 x+1/2, -y+1/2, z-1/2
HTAB N3 N2_$4
HTAB N3 N4
MPLA C1 > C7 N1 S1
MPLA C9 > C14
CONF
SIZE 0.088 0.125 0.211
TEMP -123
WGHT    0.051200    0.597200
FVAR       0.59125
S1    5    0.404934    0.354707    0.835394    11.00000    0.01741    0.01863 =
         0.01380    0.00183   -0.00343   -0.00321
O1    4    0.661533    0.475382    0.615927    11.00000    0.02728    0.02704 =
         0.01958    0.00585   -0.00328   -0.00988
N1    3    0.033904    0.266720    0.828879    11.00000    0.01646    0.01745 =
         0.01674    0.00181    0.00001   -0.00110
N2    3   -0.263579    0.185992    0.820550    11.00000    0.02344    0.02285 =
         0.02235    0.00511   -0.00078   -0.00660
AFIX   3
H2A   2   -0.177401    0.169401    0.882259    11.00000   -1.20000
H2B   2   -0.360341    0.158168    0.777865    11.00000   -1.20000
AFIX   0
N3    3   -0.196770    0.316268    0.495266    11.00000    0.02427    0.02633 =
         0.01471    0.00064   -0.00371   -0.00843
AFIX   3
H3A   2   -0.290469    0.285605    0.458068    11.00000   -1.20000
H3B   2   -0.072744    0.333256    0.455294    11.00000   -1.20000
AFIX   0
N4    3    0.216832    0.412584    0.525793    11.00000    0.02562    0.02155 =
         0.01505    0.00435   -0.00272   -0.00588
AFIX   3
H4A   2    0.052820    0.423744    0.506707    11.00000   -1.20000
H4B   2    0.334104    0.443205    0.514267    11.00000   -1.20000
AFIX   0
N5    3    0.731270    0.471866    0.806357    11.00000    0.02107    0.01929 =
         0.01797    0.00029   -0.00124   -0.00642
AFIX   3
H5A   2    0.663423    0.458439    0.870067    11.00000   -1.20000
AFIX   0
C1    1   -0.154139    0.236168    0.768817    11.00000    0.01518    0.01659 =
         0.01869   -0.00012    0.00285    0.00048
C2    1   -0.238478    0.252730    0.658984    11.00000    0.01549    0.01769 =
         0.01749   -0.00165   -0.00008   -0.00212
AFIX  43
H2    2   -0.377105    0.230473    0.622247    11.00000   -1.20000
AFIX   0
C3    1   -0.121190    0.301307    0.603616    11.00000    0.01622    0.01726 =
         0.01452   -0.00152   -0.00034    0.00011
C4    1    0.080737    0.334505    0.664701    11.00000    0.01683    0.01489 =
         0.01310   -0.00020   -0.00058   -0.00074
C5    1    0.143039    0.313915    0.774272    11.00000    0.01408    0.01564 =
         0.01450   -0.00111   -0.00156   -0.00012
C6    1    0.245497    0.384415    0.630907    11.00000    0.01783    0.01507 =
         0.01395   -0.00048    0.00030   -0.00094
C7    1    0.430837    0.400009    0.713592    11.00000    0.01808    0.01627 =
         0.01420    0.00193   -0.00038   -0.00204
C8    1    0.614809    0.451111    0.706111    11.00000    0.01605    0.01649 =
         0.01882    0.00039   -0.00182   -0.00118
C9    1    0.905843    0.522661    0.821039    11.00000    0.01623    0.01472 =
         0.02183    0.00187   -0.00442   -0.00038
C10   1    1.086639    0.535870    0.744440    11.00000    0.01689    0.01844 =
         0.02419    0.00011   -0.00085    0.00096
AFIX  43
H10   2    1.089283    0.512045    0.677142    11.00000   -1.20000
AFIX   0
C11   1    1.262871    0.584158    0.767346    11.00000    0.01578    0.02369 =
         0.03377    0.00447   -0.00031   -0.00196
AFIX  43
H11   2    1.386244    0.592957    0.715284    11.00000   -1.20000
AFIX   0
C12   1    1.261630    0.619780    0.865125    11.00000    0.02063    0.01870 =
         0.03746    0.00192   -0.00789   -0.00426
AFIX  43
H12   2    1.383921    0.652390    0.880191    11.00000   -1.20000
AFIX   0
C13   1    1.079092    0.607080    0.940629    11.00000    0.02460    0.01836 =
         0.02645   -0.00203   -0.00806   -0.00028
AFIX  43
H13   2    1.075768    0.631366    1.007392    11.00000   -1.20000
AFIX   0
C14   1    0.901339    0.558947    0.918764    11.00000    0.02011    0.02002 =
         0.02141    0.00003   -0.00299   -0.00092
AFIX  43
H14   2    0.776486    0.550709    0.970409    11.00000   -1.20000
AFIX   0
HKLF 4
REM  21-B (SKM-063) in P2(1)/n
REM R1 =  0.0372 for    3017 Fo > 4sig(Fo)  and  0.0447 for all    3500 data
REM    190 parameters refined using      0 restraints
END
WGHT      0.0512      0.5990
REM Highest difference peak  0.423,  deepest hole -0.252,  1-sigma level  0.060
Q1    1   0.1191  0.3208  0.7180  11.00000  0.05    0.42
Q2    1   0.1682  0.3560  0.6436  11.00000  0.05    0.40
Q3    1  -0.2037  0.2487  0.7174  11.00000  0.05    0.39
Q4    1   0.9920  0.5812  0.9257  11.00000  0.05    0.38
Q5    1   0.4400  0.3758  0.7664  11.00000  0.05    0.38
;
