# Supplementary material for: 3,4,6-Tri­amino-N-phenyl­thieno[2,3-b]pyridine-2-carboxamide
Source: Acta Crystallogr Sect E Struct Rep Online. 2014 Jun 25;70(Pt 7):o805. doi: 10.1107/S1600536814013981 (PMC4120554; doi:10.1107/S1600536814013981)
Supplement: Supplementary file 2 [file e-70-0o805-Isup2.hkl]

#
# h,k,l, Fc-squared, Fo-squared, sigma(Fo-squared), status flag
#
data_I
_shelx_title ' 21-B (SKM-063) in P2(1)/n'
_shelx_refln_list_code          4
_shelx_F_calc_maximum      163.53
_exptl_crystal_F_000       624.00
_reflns_d_resolution_high  0.7301

loop_
 _space_group_symop_operation_xyz
 'x, y, z'
 '-x+1/2, y+1/2, -z+1/2'
 '-x, -y, -z'
 'x-1/2, -y-1/2, z-1/2'

_cell_length_a     5.2732
_cell_length_b    21.0278
_cell_length_c    11.9777
_cell_angle_alpha  90.000
_cell_angle_beta   93.969
_cell_angle_gamma  90.000

_shelx_F_squared_multiplier     1.000

loop_
 _refln_index_h
 _refln_index_k
 _refln_index_l
 _refln_F_squared_calc
 _refln_F_squared_meas
 _refln_F_squared_sigma
 _refln_observed_status
   2   0   0       4193.03       4549.04        65.47 o
   4   0   0        424.16        413.06        14.11 o
   6   0   0       2347.41       2298.45        80.65 o
   1   1   0        284.58        297.40         4.06 o
   2   1   0        806.34        786.86         9.75 o
   3   1   0        190.81        170.41         3.29 o
   4   1   0         93.83         77.24         3.60 o
   5   1   0          5.11          4.66         1.96 o
   6   1   0        114.43        119.54         8.71 o
   7   1   0          8.37          1.09         5.72 o
   0   2   0         33.52         34.47         1.65 o
   1   2   0        967.32       1008.66        12.44 o
   2   2   0          9.92         11.63         1.10 o
   3   2   0       1356.60       1405.31        17.08 o
   4   2   0         50.81         53.60         3.15 o
   5   2   0         65.02         66.64         4.66 o
   6   2   0        106.72        101.29         7.81 o
   7   2   0         80.59         99.66        11.21 o
   1   3   0         22.09         30.86         1.30 o
   2   3   0        336.51        326.84         5.60 o
   3   3   0        751.89        807.67        11.76 o
   4   3   0       1646.94       1687.58        25.20 o
   5   3   0        840.44        871.50        20.80 o
   6   3   0          1.70         -0.60         2.32 o
   7   3   0         76.67         70.30        24.60 o
   0   4   0        373.86        341.86         6.88 o
   1   4   0       2866.13       2970.18        34.90 o
   2   4   0         12.19          4.70         0.96 o
   3   4   0        195.25        182.68         4.77 o
   4   4   0          0.47          1.12         1.36 o
   5   4   0         28.55         32.40         3.75 o
   6   4   0        671.20        666.76        22.78 o
   1   5   0       2510.18       2803.10        31.76 o
   2   5   0       3887.80       4030.64        47.87 o
   3   5   0          1.71          0.58         0.94 o
   4   5   0        299.15        316.95         8.32 o
   5   5   0        132.77        150.60         6.26 o
   6   5   0         14.93         12.86         4.51 o
   0   6   0        125.45        100.14         4.02 o
   1   6   0       2106.57       2176.91        30.63 o
   2   6   0        102.84        127.27         3.38 o
   3   6   0        188.09        182.55         4.40 o
   4   6   0       1064.83       1056.74        18.26 o
   5   6   0          1.79          0.95         1.90 o
   6   6   0         12.69         15.42         3.87 o
   1   7   0       2419.32       2640.95        31.29 o
   2   7   0       1962.68       2350.02        29.94 o
   3   7   0        220.89        222.39         5.55 o
   4   7   0         11.73          9.45         1.96 o
   5   7   0        136.05        149.94         6.70 o
   6   7   0        104.23        114.75         7.64 o
   0   8   0          9.10         17.28         0.90 o
   1   8   0        399.55        449.39         8.49 o
   2   8   0        189.37        180.68         3.43 o
   3   8   0        969.51        961.36        15.39 o
   4   8   0        118.21        119.66         4.91 o
   5   8   0          9.77         11.58         2.82 o
   6   8   0         92.97        108.49         6.71 o
   1   9   0          5.09          1.56         0.67 o
   2   9   0        103.81         97.73         2.70 o
   3   9   0        170.17        172.19         5.18 o
   4   9   0         53.39         61.38         3.82 o
   5   9   0         23.98         14.32         3.44 o
   6   9   0         22.96         24.34         3.60 o
   0  10   0        427.97        356.75         8.45 o
   1  10   0       1080.88       1112.94        22.31 o
   2  10   0        927.34        955.16        13.47 o
   3  10   0         98.65        107.11         4.03 o
   4  10   0        555.87        542.45        11.98 o
   5  10   0          2.22          1.29         2.03 o
   6  10   0        119.72        123.65         6.65 o
   1  11   0        805.28        778.53        14.21 o
   2  11   0         35.44         28.08         1.98 o
   3  11   0       1581.01       1489.55        22.95 o
   4  11   0        367.38        350.44         8.95 o
   5  11   0         70.92         73.61         5.80 o
   6  11   0          0.28          1.01         2.01 o
   0  12   0          0.83         -0.26         0.97 o
   1  12   0       1435.42       1411.04        25.47 o
   2  12   0         11.13          7.85         1.32 o
   3  12   0       1213.72       1200.77        18.97 o
   4  12   0        171.06        184.77         6.09 o
   5  12   0          7.22          5.87         2.24 o
   6  12   0          4.50          4.27         2.11 o
   1  13   0        531.07        567.98        11.89 o
   2  13   0        414.41        442.48         8.65 o
   3  13   0        406.55        366.51         9.58 o
   4  13   0          0.04          0.98         1.22 o
   5  13   0        376.68        389.10        10.96 o
   6  13   0         21.02         16.19         3.58 o
   0  14   0       2334.65       2324.43        79.81 o
   1  14   0         75.51         78.84         2.86 o
   2  14   0        920.30        915.60        18.87 o
   3  14   0       1004.10        947.34        19.02 o
   4  14   0        351.15        349.24        10.61 o
   5  14   0          1.90          3.08         2.36 o
   6  14   0         10.36          6.23         5.67 o
   1  15   0        137.68        139.23         3.87 o
   2  15   0         94.08         72.69         4.26 o
   3  15   0        326.66        349.66        11.19 o
   4  15   0        348.34        351.96        15.00 o
   5  15   0        112.41        116.55         8.83 o
   6  15   0        207.80        254.67        14.56 o
   0  16   0        145.15        121.22         6.96 o
   1  16   0          0.46          1.30         1.75 o
   2  16   0        464.85        438.50        13.93 o
   3  16   0        315.18        286.65        10.04 o
   4  16   0         78.09         85.39         6.06 o
   5  16   0          1.64          0.77         2.46 o
   1  17   0        795.02        805.76        19.45 o
   2  17   0          4.52          2.38         1.62 o
   3  17   0          0.41          0.55         1.83 o
   4  17   0          7.01          4.29         2.33 o
   5  17   0         48.79         55.64         6.97 o
   0  18   0       1340.60       1349.96        52.78 o
   1  18   0          7.60          7.04         2.01 o
   2  18   0        428.57        366.18        10.82 o
   3  18   0         15.19         10.75         2.70 o
   4  18   0         19.96         17.85         3.57 o
   5  18   0         50.11         49.64         6.02 o
   1  19   0         88.05         89.90         5.18 o
   2  19   0       1216.43       1090.19        24.52 o
   3  19   0         17.75         15.76         3.11 o
   4  19   0        525.86        503.82        15.87 o
   5  19   0          0.76          2.87         3.01 o
   0  20   0         54.73         58.39         6.05 o
   1  20   0         24.32         23.38         3.38 o
   2  20   0        365.85        341.31        12.74 o
   3  20   0         54.84         53.83         4.47 o
   4  20   0        379.99        345.58        12.56 o
   5  20   0         60.57         98.69        17.45 o
   1  21   0        366.03        369.60        12.00 o
   2  21   0         78.75         88.43         6.55 o
   3  21   0          6.62          6.71         2.79 o
   4  21   0          3.90          6.55         2.69 o
   0  22   0          1.93         -2.39         2.39 o
   1  22   0        524.77        532.94        15.64 o
   2  22   0          8.24          6.20         2.53 o
   3  22   0        139.06        155.60         6.87 o
   4  22   0         12.95          6.97         2.39 o
   1  23   0          0.22         -0.41         1.90 o
   2  23   0        107.23        114.57         7.30 o
   3  23   0         28.40         24.04         4.28 o
   4  23   0          7.30          8.59         4.38 o
   0  24   0        860.69        854.17        41.19 o
   1  24   0         74.40         83.67         6.34 o
   2  24   0        199.71        198.36         9.89 o
   3  24   0          0.04         -1.13         2.12 o
   1  25   0        132.42        135.81         7.86 o
   2  25   0        231.00        243.96        11.81 o
   3  25   0          4.92          4.76         2.96 o
   0  26   0         68.10         81.64        20.02 o
   1  26   0         57.93         55.14         5.64 o
   2  26   0         11.78          7.73         2.86 o
   1  27   0         54.27         53.90        15.74 o
   2  27   0         57.79         54.92        14.02 o
   0  28   0          0.15          3.72         7.44 o
   1  28   0         20.49         23.17        11.44 o
  -7   0   1        201.23        193.35        22.88 o
  -5   0   1        896.54        915.20        43.91 o
  -3   0   1        947.51        896.01        15.27 o
  -1   0   1         90.03         87.29         2.68 o
   1   0   1         52.81         78.44         3.12 o
   3   0   1       3744.35       4050.49        63.98 o
   5   0   1        323.67        352.10        13.58 o
   7   0   1         30.03         27.18         8.87 o
  -7   1   1         93.34         94.44        10.90 o
  -6   1   1        144.57        151.95        12.67 o
  -5   1   1        109.30        104.17         8.67 o
  -4   1   1         55.38         55.57         2.99 o
  -3   1   1        286.64        279.18         4.66 o
  -2   1   1        799.04        849.43        10.48 o
  -1   1   1        309.35        349.54         4.56 o
   0   1   1         86.35         90.42         2.27 o
   1   1   1         79.62         71.46         1.81 o
   2   1   1       1266.64       1435.35        17.41 o
   3   1   1        785.36        899.81        12.22 o
   4   1   1        632.79        631.01        12.23 o
   5   1   1        766.60        775.06        17.43 o
   6   1   1        132.69        153.52         9.66 o
   7   1   1        139.63        141.80        18.58 o
  -7   2   1          0.94          6.04         4.43 o
  -6   2   1         68.95         61.19         7.57 o
  -5   2   1        234.62        252.01         8.46 o
  -4   2   1       1698.47       1704.01        25.26 o
  -3   2   1         36.08         43.31         1.54 o
  -2   2   1        348.81        347.75         4.89 o
  -1   2   1       1892.25       1989.50        27.35 o
   0   2   1       4158.00       4249.52        69.40 o
   1   2   1       1340.78       1448.75        18.37 o
   2   2   1       2489.19       2714.21        32.83 o
   3   2   1       2760.23       3032.29        34.43 o
   4   2   1        259.08        260.58         7.53 o
   5   2   1         50.14         53.02         4.49 o
   6   2   1         89.00         80.05         7.63 o
   7   2   1         11.19          4.86         6.58 o
  -7   3   1          0.01         -4.58         4.58 o
  -6   3   1          2.97          2.14         3.14 o
  -5   3   1         21.75         16.91         2.91 o
  -4   3   1         82.14         75.60         3.95 o
  -3   3   1       1445.48       1569.12        18.04 o
  -2   3   1       4210.17       4379.37        47.84 o
  -1   3   1      26163.94      25329.82       411.52 o
   0   3   1        541.27        516.95         8.78 o
   1   3   1       2352.26       2627.34        31.03 o
   2   3   1        115.99         95.49         2.96 o
   3   3   1        126.43        127.42         3.31 o
   4   3   1        307.04        293.52         7.03 o
   5   3   1       1366.63       1364.77        26.77 o
   6   3   1         10.46          5.85         3.14 o
   7   3   1          0.11         -4.86         4.86 o
  -6   4   1         51.29         58.17         8.56 o
  -5   4   1         38.85         40.67         3.78 o
  -4   4   1       1616.15       1669.00        26.41 o
  -3   4   1         29.58         31.17         1.91 o
  -2   4   1       2861.66       3192.81        35.39 o
  -1   4   1      26742.49      26453.77       348.91 o
   0   4   1       1454.08       1664.27        26.16 o
   1   4   1       9050.79      10044.13       106.85 o
   2   4   1        742.10        790.12        10.85 o
   3   4   1        475.56        435.65         7.77 o
   4   4   1          2.61          2.91         1.42 o
   5   4   1        179.48        196.32         7.53 o
   6   4   1        230.35        240.92         9.61 o
   7   4   1        351.62        350.11        32.32 o
  -6   5   1          4.28          3.44         3.40 o
  -5   5   1         45.74         46.97         4.46 o
  -4   5   1        165.80        145.23         4.98 o
  -3   5   1        108.70        129.03         3.42 o
  -2   5   1       1126.67       1243.49        15.40 o
  -1   5   1        283.50        293.88         4.75 o
   0   5   1       2376.04       2521.04        36.63 o
   1   5   1        492.07        565.20         7.86 o
   2   5   1       1516.55       1690.78        21.23 o
   3   5   1        115.05         89.10         3.08 o
   4   5   1        232.64        240.06         6.25 o
   5   5   1         10.84         11.28         2.91 o
   6   5   1         14.41          8.96         3.16 o
  -6   6   1        186.34        218.15        13.68 o
  -5   6   1        904.75        875.58        20.87 o
  -4   6   1        624.27        601.82        12.11 o
  -3   6   1       1263.45       1318.02        20.73 o
  -2   6   1        346.93        334.12         5.52 o
  -1   6   1       1020.97       1075.25        13.01 o
   0   6   1        116.68        134.58         3.09 o
   1   6   1       2709.50       2868.92        42.62 o
   2   6   1       3501.59       3770.46        43.21 o
   3   6   1        882.39        882.21        13.99 o
   4   6   1          9.78          6.22         1.60 o
   5   6   1          0.83          0.42         1.89 o
   6   6   1        452.19        501.55        15.27 o
  -6   7   1        259.01        273.01        15.22 o
  -5   7   1         88.08        104.51         8.04 o
  -4   7   1        102.92        105.67         4.64 o
  -3   7   1        659.39        674.04        11.60 o
  -2   7   1        224.78        174.97         3.44 o
  -1   7   1        547.32        610.04         9.82 o
   0   7   1       1552.16       1521.05        23.40 o
   1   7   1       7182.80       7502.16        90.70 o
   2   7   1       1508.01       1428.16        16.77 o
   3   7   1         83.34         85.02         3.15 o
   4   7   1        442.16        439.56        10.97 o
   5   7   1         13.18         12.56         2.72 o
   6   7   1          0.35         -0.21         2.21 o
  -6   8   1          4.53          1.37         2.11 o
  -5   8   1         30.17         30.87         3.98 o
  -4   8   1        376.86        363.73         9.85 o
  -3   8   1        235.99        250.30         6.54 o
  -2   8   1       1884.28       2070.51        24.72 o
  -1   8   1          3.44          1.08         0.55 o
   0   8   1       1786.25       1889.29        22.90 o
   1   8   1        800.65        845.12        12.82 o
   2   8   1        126.35        143.27         3.21 o
   3   8   1         45.57         53.84         2.48 o
   4   8   1          1.27          0.45         1.64 o
   5   8   1        495.33        502.33        13.25 o
   6   8   1        161.29        154.32         7.96 o
  -6   9   1          2.40         -1.16         1.88 o
  -5   9   1        992.52        985.30        22.82 o
  -4   9   1         61.18         50.89         3.71 o
  -3   9   1       1312.27       1255.69        21.33 o
  -2   9   1        102.20        117.86         3.10 o
  -1   9   1        565.33        524.63         7.33 o
   0   9   1        101.89         92.53         2.13 o
   1   9   1       4605.59       4852.19        59.54 o
   2   9   1          0.27         -0.63         0.63 o
   3   9   1        227.81        239.35         5.37 o
   4   9   1          8.52          8.38         1.92 o
   5   9   1        296.93        317.59        10.02 o
   6   9   1         18.57         18.23         3.72 o
  -6  10   1          1.97         -0.07         2.05 o
  -5  10   1        135.86        140.62         7.05 o
  -4  10   1        776.79        699.88        15.42 o
  -3  10   1       1410.65       1346.94        22.73 o
  -2  10   1       1334.32       1409.10        18.32 o
  -1  10   1        131.74        180.14         3.13 o
   0  10   1        486.95        466.04         6.91 o
   1  10   1        569.25        574.60         8.53 o
   2  10   1         98.01        112.20         3.09 o
   3  10   1        314.46        311.59         6.23 o
   4  10   1        342.93        314.23         8.25 o
   5  10   1        212.05        220.59        11.86 o
   6  10   1         77.01         84.38         5.39 o
  -6  11   1        313.94        349.08        11.44 o
  -5  11   1        693.40        656.57        17.18 o
  -4  11   1         31.22         39.64         3.40 o
  -3  11   1         75.77         95.76         3.97 o
  -2  11   1         49.19         53.35         2.00 o
  -1  11   1        808.98       1028.38        12.40 o
   0  11   1       3509.64       3612.92        43.59 o
   1  11   1         39.83         60.48         2.57 o
   2  11   1        124.42         94.94         3.27 o
   3  11   1          1.69          0.78         1.42 o
   4  11   1         14.42         18.64         2.30 o
   5  11   1        102.68        102.85         5.42 o
   6  11   1          0.33          2.03         1.80 o
  -6  12   1        245.70        259.09        10.16 o
  -5  12   1          5.47          1.84         1.98 o
  -4  12   1         14.49          8.86         2.20 o
  -3  12   1         65.76         45.03         3.79 o
  -2  12   1        255.73        268.43         5.39 o
  -1  12   1        191.93        207.99         4.87 o
   0  12   1        283.15        265.15         4.50 o
   1  12   1         14.35          9.85         1.02 o
   2  12   1        959.84        976.60        15.90 o
   3  12   1        302.85        302.93         8.48 o
   4  12   1          0.05         -1.26         1.49 o
   5  12   1         12.76         19.03         2.76 o
   6  12   1        536.90        562.40        17.35 o
  -6  13   1         75.35         78.81         7.23 o
  -5  13   1        170.37        162.56         6.72 o
  -4  13   1          0.03          1.25         1.45 o
  -3  13   1        460.78        463.59         9.99 o
  -2  13   1        473.67        474.14         8.02 o
  -1  13   1          2.12          2.53         1.08 o
   0  13   1        364.13        390.51         6.71 o
   1  13   1        380.02        393.62         8.96 o
   2  13   1        325.54        289.62         6.75 o
   3  13   1        116.63        100.40         4.67 o
   4  13   1        173.52        154.19         6.42 o
   5  13   1         18.05         11.91         3.43 o
   6  13   1         55.83         54.64         6.34 o
  -6  14   1         17.61         17.24         3.27 o
  -5  14   1        125.89        131.93         9.99 o
  -4  14   1        400.59        373.59        10.37 o
  -3  14   1         36.56         35.95         2.00 o
  -2  14   1        115.35        117.26         4.40 o
  -1  14   1       1792.91       1719.99        36.30 o
   0  14   1         81.11         77.16         2.62 o
   1  14   1         36.92         29.91         2.53 o
   2  14   1        581.89        544.17        11.75 o
   3  14   1         29.10         14.10         2.55 o
   4  14   1         96.12        103.59         5.76 o
   5  14   1        301.90        305.05        12.20 o
   6  14   1         80.01        100.59         8.09 o
  -6  15   1         27.18         10.38         7.87 o
  -5  15   1        156.43        170.30         6.97 o
  -4  15   1          1.36         -0.46         2.53 o
  -3  15   1        561.47        492.88        13.98 o
  -2  15   1        625.44        579.01        14.43 o
  -1  15   1        324.12        303.12         8.40 o
   0  15   1         65.41         55.71         3.20 o
   1  15   1        519.38        517.44        10.98 o
   2  15   1       1254.20       1223.43        22.39 o
   3  15   1          2.51          3.72         1.84 o
   4  15   1         40.22         39.99         4.39 o
   5  15   1         28.87         24.69         4.48 o
   6  15   1          4.02         10.01         6.87 o
  -5  16   1         14.93          9.51         3.36 o
  -4  16   1        213.34        214.48         9.28 o
  -3  16   1        495.92        426.16        12.84 o
  -2  16   1        126.26        114.18         5.12 o
  -1  16   1        108.50        105.79         4.66 o
   0  16   1         83.64         69.29         3.75 o
   1  16   1         26.33         29.28         2.45 o
   2  16   1         36.09         31.83         3.28 o
   3  16   1        158.89        150.99         7.00 o
   4  16   1        442.49        437.98        14.19 o
   5  16   1        397.18        416.86        16.48 o
  -5  17   1         12.74         16.33         3.69 o
  -4  17   1        225.98        237.64         9.89 o
  -3  17   1         49.09         34.43         3.88 o
  -2  17   1        812.51        795.57        18.61 o
  -1  17   1        379.91        394.34        10.49 o
   0  17   1          0.04         -0.96         1.29 o
   1  17   1         75.01         72.03         3.97 o
   2  17   1        948.15        832.46        19.79 o
   3  17   1        184.34        172.89         7.68 o
   4  17   1        262.38        241.90         9.98 o
   5  17   1          7.09         -1.56         3.39 o
  -5  18   1        248.12        255.86        12.47 o
  -4  18   1        147.51        134.67         7.41 o
  -3  18   1        135.72        119.12         6.32 o
  -2  18   1        227.58        230.01         9.74 o
  -1  18   1         45.18         43.88         3.90 o
   0  18   1        483.33        477.78        12.06 o
   1  18   1        600.96        616.34        13.64 o
   2  18   1        151.29        133.70         6.08 o
   3  18   1        572.19        564.23        15.97 o
   4  18   1         37.70         34.88         6.18 o
   5  18   1         22.61         20.98         4.41 o
  -5  19   1        219.60        247.76        19.12 o
  -4  19   1         20.32         21.21         3.74 o
  -3  19   1         33.02         31.87         3.79 o
  -2  19   1          8.54         14.63         3.14 o
  -1  19   1        121.89        104.66         5.63 o
   0  19   1        121.19        129.13         5.55 o
   1  19   1       1047.51       1074.48        27.36 o
   2  19   1        341.34        361.76        10.99 o
   3  19   1         62.49         70.74         7.65 o
   4  19   1          5.63          1.91         2.17 o
   5  19   1        104.38        109.66         8.05 o
  -5  20   1         16.97          7.44         9.15 o
  -4  20   1         52.32         56.38         7.93 o
  -3  20   1        126.30        123.53         6.86 o
  -2  20   1         68.69         62.85         5.62 o
  -1  20   1        158.33        155.19         9.82 o
   0  20   1         36.59         33.87         3.38 o
   1  20   1         10.62          9.72         2.67 o
   2  20   1        123.49        115.33         5.80 o
   3  20   1        381.74        358.72        11.95 o
   4  20   1         70.81         76.69         6.20 o
   5  20   1         37.18         35.76        12.87 o
  -4  21   1          0.82          2.03         2.27 o
  -3  21   1          0.85          0.90         1.40 o
  -2  21   1        362.02        361.23        16.06 o
  -1  21   1          9.50          5.22         2.20 o
   0  21   1         17.43         15.85         2.74 o
   1  21   1        301.04        286.52        10.14 o
   2  21   1          5.03          3.95         1.77 o
   3  21   1          0.39         -1.56         1.64 o
   4  21   1        227.98        247.41        11.84 o
  -4  22   1        139.02        130.01         6.93 o
  -3  22   1          4.24          6.64         3.26 o
  -2  22   1        141.59        130.20         7.76 o
  -1  22   1        188.89        185.68         8.23 o
   0  22   1        480.46        488.80        14.60 o
   1  22   1         37.15         28.71         3.85 o
   2  22   1        101.69         96.06         6.44 o
   3  22   1        195.89        190.82         8.44 o
   4  22   1          7.36          4.42         2.24 o
  -4  23   1        139.43        144.34        15.33 o
  -3  23   1         67.64         74.49         7.03 o
  -2  23   1        271.12        273.88        18.46 o
  -1  23   1          0.45          0.87         1.80 o
   0  23   1        131.05        135.54         6.90 o
   1  23   1        500.12        483.45        16.13 o
   2  23   1         26.05         21.29         3.84 o
   3  23   1         13.47         14.62         2.84 o
   4  23   1        198.37        217.38        24.17 o
  -3  24   1        240.40        222.37        11.21 o
  -2  24   1         25.36         30.83         5.26 o
  -1  24   1         73.12         65.35         5.64 o
   0  24   1          1.85          5.82         2.21 o
   1  24   1          7.94          2.83         2.18 o
   2  24   1         68.23         65.94         6.40 o
   3  24   1        250.69        264.57        13.18 o
  -3  25   1         50.59         45.83         5.93 o
  -2  25   1        423.74        431.55        17.68 o
  -1  25   1         10.33         10.88         2.87 o
   0  25   1        130.19        128.40        11.31 o
   1  25   1         98.15        127.02         7.44 o
   2  25   1        112.28        113.66         8.34 o
   3  25   1         31.68         29.95         4.88 o
  -2  26   1        120.49        131.98         8.13 o
  -1  26   1        270.51        282.50        12.15 o
   0  26   1        108.93        115.75         7.48 o
   1  26   1         43.55         38.80         5.26 o
   2  26   1          0.13         -2.08         2.08 o
  -2  27   1         83.30         68.08        16.31 o
  -1  27   1         37.58         37.56         5.13 o
   0  27   1         59.83         53.24         5.47 o
   1  27   1        637.62        629.16        23.13 o
   2  27   1          0.06         -4.29         4.29 o
  -1  28   1        115.25         95.83        21.45 o
   0  28   1          0.50          0.95         4.52 o
   1  28   1          9.12         15.16        10.30 o
  -6   0   2         42.57         35.23         7.74 o
  -4   0   2        578.97        559.42        13.56 o
  -2   0   2       2897.92       3005.40        47.29 o
   0   0   2      18616.12      17644.70       452.35 o
   2   0   2       4870.71       5187.53        86.30 o
   4   0   2          1.52          3.83         2.36 o
   6   0   2       1087.49       1085.31        45.38 o
  -7   1   2         46.52         30.52         7.97 o
  -6   1   2          0.96          2.70         3.06 o
  -5   1   2        136.99        148.92        10.27 o
  -4   1   2          0.81         -0.14         1.07 o
  -3   1   2        635.16        629.67         8.89 o
  -2   1   2        391.51        429.53         6.32 o
  -1   1   2        251.97        232.97         3.76 o
   0   1   2        504.20        535.37         7.99 o
   1   1   2       2272.62       2370.82        29.53 o
   2   1   2       1185.85       1287.58        15.36 o
   3   1   2          0.09          0.95         0.85 o
   4   1   2        211.83        193.04         6.21 o
   5   1   2         80.99         76.54         4.79 o
   6   1   2         97.02         93.03        11.02 o
  -7   2   2         51.66         38.33        12.01 o
  -6   2   2         64.37         72.43         7.33 o
  -5   2   2        860.42        867.97        25.97 o
  -4   2   2         15.70         10.08         2.13 o
  -3   2   2        942.93       1006.54        12.44 o
  -2   2   2       1514.99       1738.70        20.07 o
  -1   2   2       5366.10       5752.99        69.73 o
   0   2   2         11.10         13.52         0.60 o
   1   2   2       1351.21       1388.89        15.80 o
   2   2   2       1225.47       1488.21        19.73 o
   3   2   2       1888.85       2041.76        25.60 o
   4   2   2         11.62         13.54         2.12 o
   5   2   2        716.06        697.77        16.31 o
   6   2   2        126.94        131.25        10.97 o
   7   2   2         88.73         81.81        20.02 o
  -7   3   2         54.19         65.22        15.16 o
  -6   3   2         38.68         25.67        10.20 o
  -5   3   2        388.41        393.70        10.68 o
  -4   3   2          5.14          3.00         1.35 o
  -3   3   2        547.65        552.14         7.44 o
  -2   3   2        181.89        195.19         3.28 o
  -1   3   2        541.62        525.80        10.56 o
   0   3   2       5998.20       6427.16        71.17 o
   1   3   2       7007.41       7271.29        80.71 o
   2   3   2         81.18        115.18         2.68 o
   3   3   2        291.94        272.37         6.38 o
   4   3   2        346.29        361.65         8.51 o
   5   3   2          0.81          1.00         1.94 o
   6   3   2         11.67          6.13         3.18 o
   7   3   2        577.19        542.60        45.20 o
  -7   4   2         78.01         80.10        18.88 o
  -6   4   2         96.18        107.85        10.05 o
  -5   4   2        118.81        116.05         6.29 o
  -4   4   2        258.35        246.12         6.28 o
  -3   4   2        202.68        219.33         4.23 o
  -2   4   2          7.58          4.66         0.78 o
  -1   4   2      20092.37      20490.82       257.19 o
   0   4   2       1933.83       2152.39        33.85 o
   1   4   2       9483.80      10034.66       115.75 o
   2   4   2        428.93        499.52         6.91 o
   3   4   2         48.34         46.55         2.78 o
   4   4   2         15.36         12.08         2.00 o
   5   4   2        293.11        285.99        10.21 o
   6   4   2          0.30         -2.22         2.22 o
   7   4   2        110.08        117.57        17.74 o
  -6   5   2        217.19        210.47        13.43 o
  -5   5   2        250.18        258.21         9.61 o
  -4   5   2        264.46        241.40         6.37 o
  -3   5   2         37.06         32.81         1.95 o
  -2   5   2        181.92        212.45         5.16 o
  -1   5   2       6331.49       6922.20        87.89 o
   0   5   2       3393.74       3416.69        59.66 o
   1   5   2        641.69        668.09         8.98 o
   2   5   2         63.20         61.59         2.19 o
   3   5   2         48.96         64.67         2.63 o
   4   5   2       1800.30       1765.56        27.84 o
   5   5   2         22.55         19.49         3.21 o
   6   5   2         89.88         86.04         6.29 o
  -6   6   2        105.66        121.28        10.36 o
  -5   6   2         30.86         26.81         3.62 o
  -4   6   2       1300.06       1278.55        21.31 o
  -3   6   2        599.95        554.87        10.03 o
  -2   6   2       1156.47       1193.41        16.49 o
  -1   6   2        927.11        995.71        17.61 o
   0   6   2        293.38        270.05         6.24 o
   1   6   2        297.59        309.46         4.83 o
   2   6   2       1880.73       1995.84        22.84 o
   3   6   2        933.11        938.54        13.60 o
   4   6   2        171.04        154.76         5.06 o
   5   6   2        259.05        268.99        10.46 o
   6   6   2         95.29        118.25         6.39 o
  -6   7   2        221.01        239.91        21.10 o
  -5   7   2          4.27          9.43         2.67 o
  -4   7   2       2853.11       2915.26        43.26 o
  -3   7   2         50.47         48.62         2.87 o
  -2   7   2       6757.45       7337.22        94.19 o
  -1   7   2        415.20        452.69         9.36 o
   0   7   2        610.51        569.33        10.02 o
   1   7   2         71.65         53.95         2.29 o
   2   7   2        327.85        356.97         5.98 o
   3   7   2        924.05        898.54        13.02 o
   4   7   2        223.36        242.27         7.57 o
   5   7   2         44.88         45.12         4.55 o
   6   7   2        252.77        233.27         9.75 o
  -6   8   2         86.01         88.72         7.31 o
  -5   8   2        169.96        165.38         7.62 o
  -4   8   2         37.12         30.39         2.91 o
  -3   8   2          4.64          3.58         1.31 o
  -2   8   2        294.94        252.54         6.33 o
  -1   8   2       1265.21       1402.04        17.55 o
   0   8   2        849.45        811.07        13.64 o
   1   8   2        432.23        507.81         8.90 o
   2   8   2        139.84        111.13         3.10 o
   3   8   2        642.60        702.49        11.17 o
   4   8   2         25.30         23.10         2.59 o
   5   8   2        309.85        306.24         9.73 o
   6   8   2         68.57         69.54         5.74 o
  -6   9   2        247.89        252.84        10.18 o
  -5   9   2          5.27          2.65         2.86 o
  -4   9   2        404.59        382.34         9.61 o
  -3   9   2        140.71        150.11         4.76 o
  -2   9   2       3361.57       3503.92        43.10 o
  -1   9   2         22.66         29.70         1.18 o
   0   9   2        169.59        149.55         3.90 o
   1   9   2         20.34         49.99         2.22 o
   2   9   2         20.99         15.39         1.25 o
   3   9   2         31.14         28.74         1.94 o
   4   9   2        160.86        170.49         6.73 o
   5   9   2          0.74         -0.93         1.83 o
   6   9   2          2.05          2.70         2.07 o
  -6  10   2         69.82         70.88         5.90 o
  -5  10   2         39.79         41.98         4.56 o
  -4  10   2       1173.45       1122.25        20.68 o
  -3  10   2         44.98         47.39         3.01 o
  -2  10   2       2377.17       2510.80        31.17 o
  -1  10   2        138.83        179.51         4.38 o
   0  10   2       1664.15       1780.27        22.14 o
   1  10   2         26.81         19.33         1.26 o
   2  10   2       2826.12       3034.17        41.79 o
   3  10   2        126.90        144.89         5.02 o
   4  10   2        134.70        138.63         5.26 o
   5  10   2         40.80         43.32         4.01 o
   6  10   2        430.80        432.26        13.59 o
  -6  11   2         53.49         70.76         5.88 o
  -5  11   2        356.10        372.21        11.96 o
  -4  11   2        314.07        316.49         8.61 o
  -3  11   2       1186.35       1163.13        19.32 o
  -2  11   2        555.97        578.37        10.35 o
  -1  11   2         54.39         54.35         1.86 o
   0  11   2       1730.03       1792.56        23.35 o
   1  11   2        120.35        106.28         2.45 o
   2  11   2        108.94        132.59         3.60 o
   3  11   2        229.35        218.89         6.37 o
   4  11   2         96.11         98.95         5.59 o
   5  11   2        119.22        126.33         5.61 o
   6  11   2          2.88          0.75         2.16 o
  -6  12   2          6.42          6.13         2.71 o
  -5  12   2         76.49         76.61         5.10 o
  -4  12   2          1.65          0.65         1.50 o
  -3  12   2        335.67        342.65         7.95 o
  -2  12   2          0.95         -0.72         0.81 o
  -1  12   2         47.16         29.96         1.87 o
   0  12   2          0.04          2.73         0.71 o
   1  12   2        798.07        743.08        11.54 o
   2  12   2         28.94         27.03         2.16 o
   3  12   2        240.88        232.95         6.81 o
   4  12   2         23.78         23.36         3.42 o
   5  12   2        216.28        241.40         9.87 o
   6  12   2          0.31          1.75         3.28 o
  -6  13   2         87.30         95.53         6.43 o
  -5  13   2        219.61        211.67         9.98 o
  -4  13   2         34.88         31.45         3.22 o
  -3  13   2        461.12        417.94         9.36 o
  -2  13   2        337.84        327.93         7.09 o
  -1  13   2         58.60         64.42         3.15 o
   0  13   2        677.24        704.29        10.15 o
   1  13   2         50.55         37.51         2.64 o
   2  13   2         17.96         17.12         2.17 o
   3  13   2          9.07          7.45         2.01 o
   4  13   2        198.91        175.34         8.36 o
   5  13   2         15.60         19.15         3.94 o
   6  13   2         68.67         59.23         6.61 o
  -6  14   2         14.81         17.07         3.45 o
  -5  14   2         30.18         20.63         3.24 o
  -4  14   2        250.33        232.46         7.68 o
  -3  14   2        859.79        783.27        16.09 o
  -2  14   2        255.11        255.69         6.02 o
  -1  14   2        139.29        139.83         3.80 o
   0  14   2        258.27        296.51         6.06 o
   1  14   2         27.23         24.66         1.58 o
   2  14   2        629.50        656.03        13.67 o
   3  14   2       1226.79       1114.60        23.56 o
   4  14   2        182.18        173.10         7.75 o
   5  14   2          0.83          4.35         2.69 o
   6  14   2          0.14         -2.23         4.30 o
  -6  15   2        427.48        468.35        18.55 o
  -5  15   2        141.79        140.12         6.37 o
  -4  15   2          5.25          9.91         2.23 o
  -3  15   2          3.18          2.27         1.35 o
  -2  15   2        486.12        452.81        10.39 o
  -1  15   2         16.89         10.37         1.32 o
   0  15   2        866.04        887.10        13.93 o
   1  15   2        408.43        402.17         7.89 o
   2  15   2        435.58        419.06        10.04 o
   3  15   2        165.99        197.09         7.38 o
   4  15   2          1.30          0.63         1.94 o
   5  15   2         37.07         29.13         4.75 o
   6  15   2        256.82        187.05        24.89 o
  -5  16   2        300.81        289.31         9.55 o
  -4  16   2         34.50         29.42         3.28 o
  -3  16   2        212.35        173.52         6.23 o
  -2  16   2         22.17         19.14         3.42 o
  -1  16   2        135.75        136.54         3.93 o
   0  16   2        308.20        311.90         7.70 o
   1  16   2        870.59        851.37        16.55 o
   2  16   2        758.52        754.35        16.08 o
   3  16   2        259.32        238.47         8.45 o
   4  16   2         16.01         14.80         3.31 o
   5  16   2         21.29         14.95         3.54 o
  -5  17   2         82.42         88.45         6.73 o
  -4  17   2          0.06         -0.93         1.99 o
  -3  17   2        352.35        359.76        11.49 o
  -2  17   2          0.33          2.27         2.03 o
  -1  17   2         16.97         14.87         2.58 o
   0  17   2         38.71         43.46         3.83 o
   1  17   2        137.85        140.13         4.92 o
   2  17   2        119.60        110.14         5.45 o
   3  17   2        632.72        598.00        16.50 o
   4  17   2         67.39         61.17         5.41 o
   5  17   2         25.18         20.49         3.95 o
  -5  18   2          3.61          1.61         3.24 o
  -4  18   2         59.67         66.74         5.70 o
  -3  18   2         45.37         43.89         4.07 o
  -2  18   2        129.82        123.94         7.05 o
  -1  18   2          3.01          5.37         3.55 o
   0  18   2        386.51        370.70        10.13 o
   1  18   2        974.11        976.80        18.84 o
   2  18   2         20.19         29.69         3.40 o
   3  18   2         74.43         78.99         5.51 o
   4  18   2         36.56         34.23         4.40 o
   5  18   2         77.01         79.43         9.99 o
  -5  19   2        167.67        177.71         9.02 o
  -4  19   2          4.64          5.53         2.73 o
  -3  19   2         11.76          8.42         2.01 o
  -2  19   2        257.85        255.07        11.85 o
  -1  19   2        621.68        609.32        22.89 o
   0  19   2        668.40        650.55        15.40 o
   1  19   2         23.93         21.82         2.69 o
   2  19   2        126.42        105.01         6.06 o
   3  19   2        115.33        109.06         6.32 o
   4  19   2        351.91        390.18        13.57 o
   5  19   2        291.39        345.24        34.04 o
  -5  20   2        190.56        211.62        35.90 o
  -4  20   2        189.33        170.08        12.30 o
  -3  20   2          0.00          1.08         2.41 o
  -2  20   2         28.37         15.96         4.17 o
  -1  20   2          1.85          2.20         1.99 o
   0  20   2          6.48          6.08         1.84 o
   1  20   2         64.07         62.52         3.53 o
   2  20   2         20.71         16.26         3.61 o
   3  20   2        102.21        104.30         7.44 o
   4  20   2          4.93          6.54         2.45 o
   5  20   2        116.33        205.65        26.60 o
  -4  21   2          4.83         10.17         2.38 o
  -3  21   2        633.57        591.69        19.89 o
  -2  21   2          8.14         12.33         3.40 o
  -1  21   2          9.45          5.01         2.13 o
   0  21   2        387.87        380.02        13.21 o
   1  21   2       1355.91       1412.76        36.27 o
   2  21   2          3.36          4.15         1.86 o
   3  21   2        111.53         99.74         6.03 o
   4  21   2          0.81          0.21         1.98 o
  -4  22   2         80.23        104.31         8.99 o
  -3  22   2          2.66          2.75         2.97 o
  -2  22   2         72.99         59.93         7.51 o
  -1  22   2       1015.13       1035.31        34.18 o
   0  22   2         41.52         41.54         4.25 o
   1  22   2         97.21        111.63         6.58 o
   2  22   2         62.25         65.30         4.46 o
   3  22   2        233.06        247.41         9.79 o
   4  22   2        121.25        110.01         6.54 o
  -4  23   2         87.04         94.29        36.04 o
  -3  23   2        115.36        112.89         8.16 o
  -2  23   2         34.70         24.21         4.55 o
  -1  23   2          4.19          3.17         2.14 o
   0  23   2        922.79        888.98        22.59 o
   1  23   2        184.80        184.42         9.54 o
   2  23   2         57.84         57.85         7.87 o
   3  23   2         97.39        103.14         6.29 o
   4  23   2         23.77         -3.15         4.29 o
  -3  24   2          8.51          5.14         3.08 o
  -2  24   2         67.05         44.64         5.51 o
  -1  24   2         14.58         12.68         3.22 o
   0  24   2         88.70         81.06         5.68 o
   1  24   2          2.40         -1.28         2.89 o
   2  24   2        183.28        197.20         9.49 o
   3  24   2         40.69         39.95         4.93 o
  -3  25   2          7.60         15.43         3.78 o
  -2  25   2         15.62         16.58         5.08 o
  -1  25   2         49.10         49.10         5.40 o
   0  25   2        363.83        397.24        13.37 o
   1  25   2         76.09         81.84         6.70 o
   2  25   2          1.66          5.35         2.31 o
   3  25   2         47.37         39.15         3.96 o
  -2  26   2         31.79         32.74         4.63 o
  -1  26   2        513.43        561.54        18.93 o
   0  26   2         45.94         42.93         5.26 o
   1  26   2         40.20         43.87         5.32 o
   2  26   2         70.11         60.64         5.69 o
  -2  27   2          3.32         -5.15         5.15 o
  -1  27   2         26.33         19.05         3.60 o
   0  27   2         16.67         18.42         4.22 o
   1  27   2         46.68         47.97        10.29 o
   2  27   2        161.18        143.00        19.74 o
  -1  28   2          0.08          8.76         5.66 o
   0  28   2          5.59         15.15         7.15 o
  -7   0   3        216.04        238.26        25.75 o
  -5   0   3        806.78        784.23        93.53 o
  -3   0   3        908.22       1060.92        21.01 o
  -1   0   3         28.14         33.27         1.85 o
   1   0   3         41.66         55.46         2.77 o
   3   0   3        682.95        732.80        21.42 o
   5   0   3        194.78        192.77         9.96 o
  -7   1   3          0.04          3.43         5.72 o
  -6   1   3          0.20          2.00         2.92 o
  -5   1   3          0.18          0.48         2.70 o
  -4   1   3         18.12         15.14         2.31 o
  -3   1   3       1270.54       1260.55        15.83 o
  -2   1   3        496.55        614.55         8.56 o
  -1   1   3          3.83          2.45         0.73 o
   0   1   3       1491.10       1475.94        18.91 o
   1   1   3        265.26        267.72         4.63 o
   2   1   3        159.75        180.22         4.60 o
   3   1   3       2633.75       2648.56        36.19 o
   4   1   3        127.55        133.03         5.20 o
   5   1   3          7.52          5.72         2.15 o
   6   1   3        386.75        381.39        14.48 o
  -7   2   3         76.18         72.66        16.88 o
  -6   2   3         69.12         71.91        12.24 o
  -5   2   3        273.93        296.17        11.76 o
  -4   2   3        561.28        566.89        10.90 o
  -3   2   3        328.43        359.41         5.98 o
  -2   2   3         11.16          4.25         0.90 o
  -1   2   3          1.52          0.83         0.63 o
   0   2   3         44.17         52.88         1.81 o
   1   2   3        942.02       1008.01        12.45 o
   2   2   3       3161.97       3332.72        37.25 o
   3   2   3         34.21         36.96         2.19 o
   4   2   3          5.47          2.07         1.64 o
   5   2   3        363.09        371.47        10.92 o
   6   2   3        106.75        102.09         7.13 o
  -7   3   3          6.19          2.00         6.01 o
  -6   3   3        107.79        102.90         9.98 o
  -5   3   3        393.89        397.14        15.72 o
  -4   3   3         78.92         71.83         3.35 o
  -3   3   3        768.34        885.30        11.40 o
  -2   3   3         21.08          7.03         0.89 o
  -1   3   3         21.74         32.65         1.37 o
   0   3   3        589.28        559.05         7.24 o
   1   3   3         86.41         61.03         1.69 o
   2   3   3        471.92        463.99         6.71 o
   3   3   3        494.62        494.07         9.15 o
   4   3   3       1305.52       1286.56        21.54 o
   5   3   3        223.87        217.66         8.03 o
   6   3   3         15.10         15.44         5.42 o
  -7   4   3          3.73          2.29         6.29 o
  -6   4   3         25.97         20.68         6.79 o
  -5   4   3        843.47        816.40        32.16 o
  -4   4   3         10.33          7.65         1.74 o
  -3   4   3         26.83         15.49         1.57 o
  -2   4   3       2060.28       2339.44        28.92 o
  -1   4   3       2233.55       2344.61        27.12 o
   0   4   3          0.85         -0.44         0.44 o
   1   4   3       7771.92       8269.97        92.12 o
   2   4   3         68.92         71.91         2.19 o
   3   4   3          1.11          0.85         0.96 o
   4   4   3        237.56        235.54         6.67 o
   5   4   3        432.07        421.15        11.77 o
   6   4   3        272.97        258.06        10.36 o
  -6   5   3          9.10          8.54         3.84 o
  -5   5   3        263.66        264.41         9.68 o
  -4   5   3         51.30         55.72         3.47 o
  -3   5   3       1006.89        889.58        13.64 o
  -2   5   3         98.47         92.44         2.93 o
  -1   5   3       1247.79       1295.52        17.32 o
   0   5   3          2.12          1.64         0.54 o
   1   5   3        857.25       1001.93        12.58 o
   2   5   3       2625.11       3045.06        34.13 o
   3   5   3        154.52        137.15         4.02 o
   4   5   3         24.62         14.95         2.29 o
   5   5   3         11.22          4.68         2.27 o
   6   5   3          1.66          2.64         2.34 o
  -6   6   3         42.64         48.87         7.03 o
  -5   6   3        986.38        952.16        22.34 o
  -4   6   3        751.98        764.11        14.48 o
  -3   6   3        207.00        199.69         5.78 o
  -2   6   3         89.50         64.27         2.51 o
  -1   6   3       3210.90       3443.90        46.90 o
   0   6   3        576.95        615.72         8.58 o
   1   6   3       1257.68       1348.57        16.47 o
   2   6   3        755.18        810.03        11.80 o
   3   6   3          3.82          4.72         1.10 o
   4   6   3        148.37        147.92         5.00 o
   5   6   3          0.33          0.04         1.87 o
   6   6   3         68.31         59.78         5.99 o
  -6   7   3        833.70        834.89        27.04 o
  -5   7   3         54.51         63.20         5.58 o
  -4   7   3        446.53        437.14         9.86 o
  -3   7   3        591.43        577.16        11.07 o
  -2   7   3       1193.96       1180.29        16.57 o
  -1   7   3       1286.94       1447.19        19.28 o
   0   7   3        599.74        626.03        10.89 o
   1   7   3        117.39        136.94         3.56 o
   2   7   3        282.57        320.33         6.78 o
   3   7   3        828.37        793.10        11.41 o
   4   7   3        620.22        583.39        12.08 o
   5   7   3        642.62        615.99        15.22 o
   6   7   3         46.20         41.11         4.75 o
  -6   8   3          3.02          2.76         3.06 o
  -5   8   3          1.18          0.10         2.02 o
  -4   8   3         42.14         44.94         3.41 o
  -3   8   3        581.06        584.79        15.21 o
  -2   8   3       6165.87       6574.00        80.89 o
  -1   8   3        599.88        755.76        13.03 o
   0   8   3          1.14          4.92         1.20 o
   1   8   3       1741.60       1873.91        25.95 o
   2   8   3        625.13        554.08         8.56 o
   3   8   3         78.14         83.95         3.57 o
   4   8   3        781.44        738.37        13.43 o
   5   8   3         21.36         24.89         3.56 o
   6   8   3          3.36         -1.59         2.32 o
  -6   9   3          7.96          5.80         2.91 o
  -5   9   3        138.87        143.98         7.10 o
  -4   9   3        500.92        480.78        10.67 o
  -3   9   3        585.36        578.44        13.76 o
  -2   9   3        655.54        770.42        12.23 o
  -1   9   3       1288.96       1351.90        20.24 o
   0   9   3          0.28         -0.84         0.84 o
   1   9   3       1004.26       1070.13        15.96 o
   2   9   3        318.59        297.32         5.54 o
   3   9   3       1549.68       1519.93        23.01 o
   4   9   3         57.38         64.15         3.52 o
   5   9   3         21.89         13.17         3.32 o
   6   9   3         17.43         17.70         5.00 o
  -6  10   3          7.16          4.36         3.40 o
  -5  10   3         11.41          8.18         3.39 o
  -4  10   3        800.47        786.45        15.13 o
  -3  10   3        322.46        334.23         7.84 o
  -2  10   3          0.81          1.55         0.88 o
  -1  10   3        480.88        417.20         8.04 o
   0  10   3        288.27        298.44         6.45 o
   1  10   3       1045.76       1117.96        17.85 o
   2  10   3        389.18        401.39         7.46 o
   3  10   3          5.78          5.20         1.68 o
   4  10   3        244.66        220.86         7.89 o
   5  10   3        697.01        703.32        17.67 o
   6  10   3        290.84        296.17        10.36 o
  -6  11   3        360.96        401.54        13.52 o
  -5  11   3        161.43        161.02         7.14 o
  -4  11   3        158.49        135.15         5.23 o
  -3  11   3        478.22        486.24        10.10 o
  -2  11   3         11.23         15.35         1.50 o
  -1  11   3       1395.34       1466.34        21.38 o
   0  11   3        778.47        805.05        17.94 o
   1  11   3        282.26        292.04         6.27 o
   2  11   3       2314.64       2475.11        32.32 o
   3  11   3        411.30        443.15        10.13 o
   4  11   3          4.36          1.93         1.90 o
   5  11   3        567.43        569.96        16.53 o
   6  11   3        178.99        167.62        10.64 o
  -6  12   3         74.43         90.40         8.61 o
  -5  12   3          6.53          4.22         2.23 o
  -4  12   3        705.13        683.16        13.84 o
  -3  12   3        115.81        118.60         4.44 o
  -2  12   3       1109.49       1047.86        16.84 o
  -1  12   3          5.98         11.47         1.35 o
   0  12   3         27.87         19.36         1.45 o
   1  12   3         36.44         23.74         2.35 o
   2  12   3        865.77        908.66        16.33 o
   3  12   3        358.41        343.46         9.28 o
   4  12   3        524.04        559.67        15.31 o
   5  12   3        337.29        378.09        14.06 o
   6  12   3        271.22        278.49        15.90 o
  -6  13   3        232.20        244.89        10.77 o
  -5  13   3          0.01         -1.72         1.72 o
  -4  13   3          9.43         15.22         2.54 o
  -3  13   3        763.75        736.09        15.63 o
  -2  13   3        402.09        387.03         7.39 o
  -1  13   3         58.69         49.22         3.88 o
   0  13   3       1321.60       1283.04        17.87 o
   1  13   3        152.62        158.62         5.43 o
   2  13   3         65.10         57.85         3.37 o
   3  13   3         58.92         61.14         3.94 o
   4  13   3         22.73         22.58         3.73 o
   5  13   3         10.74          5.55         2.81 o
   6  13   3         63.51         67.14         7.37 o
  -6  14   3         37.60         23.08         4.85 o
  -5  14   3        133.95        139.35         6.44 o
  -4  14   3          0.98         -0.61         1.62 o
  -3  14   3        369.97        376.44         9.23 o
  -2  14   3        300.35        312.92         8.26 o
  -1  14   3       1126.57       1151.13        18.88 o
   0  14   3        651.06        665.35        11.00 o
   1  14   3        577.82        571.88        11.75 o
   2  14   3         16.77         16.02         2.08 o
   3  14   3          0.80         -0.21         1.43 o
   4  14   3        124.25        129.09         8.35 o
   5  14   3        582.10        591.27        18.78 o
   6  14   3         86.94         81.26        15.73 o
  -6  15   3          7.63         10.45         4.24 o
  -5  15   3         85.16         88.12         5.20 o
  -4  15   3        455.96        420.56        11.31 o
  -3  15   3         65.47         70.57         3.96 o
  -2  15   3         48.47         48.44         3.14 o
  -1  15   3        778.68        746.26        14.20 o
   0  15   3        103.94         95.23         3.38 o
   1  15   3       1359.42       1324.42        19.62 o
   2  15   3        341.36        329.03         8.64 o
   3  15   3         45.55         50.70         4.34 o
   4  15   3        116.74        129.72         7.33 o
   5  15   3         31.78         23.96         4.50 o
  -5  16   3          1.04         -1.79         1.79 o
  -4  16   3         25.17         24.09         3.04 o
  -3  16   3         36.78         36.85         3.03 o
  -2  16   3        278.25        260.75         7.25 o
  -1  16   3        103.73         96.96         4.33 o
   0  16   3        532.78        530.62         9.74 o
   1  16   3         13.85         13.02         1.28 o
   2  16   3         88.38         97.37         4.35 o
   3  16   3         10.26         10.39         2.35 o
   4  16   3        347.22        385.73        13.37 o
   5  16   3        189.20        198.54        11.41 o
  -5  17   3          2.29         -1.66         1.90 o
  -4  17   3        234.68        257.43         8.53 o
  -3  17   3         63.82         52.40         3.45 o
  -2  17   3         26.00         34.28         3.21 o
  -1  17   3        179.58        174.11         5.87 o
   0  17   3       1206.71       1175.66        20.52 o
   1  17   3          0.46         -0.18         0.99 o
   2  17   3        312.45        285.73         8.59 o
   3  17   3        314.29        315.95        10.94 o
   4  17   3          0.20         -0.25         2.10 o
   5  17   3          9.01          1.52         2.44 o
  -5  18   3         56.53         55.27         5.65 o
  -4  18   3        173.42        183.66         6.50 o
  -3  18   3          8.66          5.61         1.54 o
  -2  18   3        215.18        195.74         6.74 o
  -1  18   3        436.71        403.67         9.94 o
   0  18   3          2.95          3.61         1.40 o
   1  18   3         68.65         69.68         3.57 o
   2  18   3        265.86        246.70         8.00 o
   3  18   3          1.37          0.28         2.26 o
   4  18   3        176.44        183.56         9.79 o
   5  18   3         22.87         13.63         3.00 o
  -5  19   3        267.89        272.82        11.39 o
  -4  19   3         31.46         24.73         4.85 o
  -3  19   3        103.15        109.98         7.53 o
  -2  19   3          0.46         -2.12         2.12 o
  -1  19   3        199.16        191.71         6.33 o
   0  19   3        720.75        694.86        14.62 o
   1  19   3       1631.10       1586.68        28.63 o
   2  19   3         67.70         71.79         4.66 o
   3  19   3         14.66         13.34         2.79 o
   4  19   3          4.97         -2.60         2.60 o
   5  19   3          1.16          8.87         8.58 o
  -5  20   3          5.96          1.62         8.01 o
  -4  20   3          2.62          2.57         2.08 o
  -3  20   3         49.68         37.10         6.23 o
  -2  20   3          7.72          8.40         3.05 o
  -1  20   3        493.31        442.79        13.55 o
   0  20   3        300.65        290.21         8.48 o
   1  20   3        228.54        236.82         7.15 o
   2  20   3         23.85         19.70         4.01 o
   3  20   3         10.25          9.38         2.34 o
   4  20   3          4.31          8.55         2.86 o
  -4  21   3         31.54         33.26         5.25 o
  -3  21   3          2.94          2.47         2.94 o
  -2  21   3          8.29          0.96         2.27 o
  -1  21   3        203.61        203.04         8.54 o
   0  21   3        220.88        229.45         7.08 o
   1  21   3         77.05         75.55         4.13 o
   2  21   3        645.86        640.82        17.11 o
   3  21   3         45.86         43.65         4.36 o
   4  21   3        166.26        157.12         8.85 o
  -4  22   3          2.25          4.50         3.92 o
  -3  22   3          0.59         -1.42         2.63 o
  -2  22   3          7.65         11.42         3.01 o
  -1  22   3         10.24          9.48         3.03 o
   0  22   3        160.07        166.11         8.16 o
   1  22   3         37.33         35.36         3.12 o
   2  22   3        219.57        226.06         8.54 o
   3  22   3         35.45         38.48         4.18 o
   4  22   3         13.04          9.78         3.97 o
  -4  23   3          7.47         14.88         7.44 o
  -3  23   3        100.33        111.06         8.12 o
  -2  23   3        197.53        171.23         9.32 o
  -1  23   3        273.67        256.00        11.05 o
   0  23   3         35.98         40.60         4.40 o
   1  23   3          5.89          4.75         3.07 o
   2  23   3        253.48        261.58        12.23 o
   3  23   3        446.84        444.62        14.15 o
  -3  24   3          1.50         -0.73         2.68 o
  -2  24   3         32.12         31.99         4.76 o
  -1  24   3          1.87          1.31         2.12 o
   0  24   3        218.80        241.60        12.80 o
   1  24   3          1.01          1.60         3.34 o
   2  24   3         77.78         84.18         6.26 o
   3  24   3         23.18         24.89         3.42 o
  -2  25   3         85.86         99.85         7.39 o
  -1  25   3          0.04         -1.47         2.15 o
   0  25   3        193.53        201.03         8.81 o
   1  25   3        112.33        143.27        10.16 o
   2  25   3         41.13         32.00         4.18 o
   3  25   3        959.64        968.43        57.02 o
  -2  26   3        106.43        136.45         8.26 o
  -1  26   3          3.33          3.90         2.30 o
   0  26   3        117.87        129.85         6.92 o
   1  26   3         43.33         47.28         5.34 o
   2  26   3         23.69         19.52         3.37 o
  -1  27   3         80.08         59.69         6.04 o
   0  27   3        184.90        199.34        10.05 o
   1  27   3         15.25         13.96         3.66 o
   0  28   3          0.19          9.40         6.23 o
  -6   0   4       1136.88       1157.77       105.84 o
  -4   0   4        570.06        598.68        21.85 o
  -2   0   4       1650.78       1766.84        29.39 o
   0   0   4        291.07        360.54        13.31 o
   2   0   4        718.52        707.99        15.99 o
   4   0   4        976.68        959.98        25.80 o
   6   0   4         44.89         56.63         7.93 o
  -7   1   4         42.88         40.05        13.16 o
  -6   1   4         62.91         60.63        10.58 o
  -5   1   4         12.08          9.35         2.98 o
  -4   1   4        311.98        303.79         9.95 o
  -3   1   4        311.05        357.04         6.09 o
  -2   1   4         83.42        107.95         2.65 o
  -1   1   4       1008.95        896.16        11.51 o
   0   1   4       4612.22       4555.89        55.96 o
   1   1   4         93.93         87.17         2.50 o
   2   1   4        132.85        101.67         3.02 o
   3   1   4        399.04        343.79         7.50 o
   4   1   4         81.67         67.31         4.09 o
   5   1   4         54.94         50.23         4.10 o
   6   1   4        203.81        232.62        10.77 o
  -7   2   4         54.21         49.77        12.87 o
  -6   2   4        490.24        479.43        24.08 o
  -5   2   4        567.76        574.10        19.95 o
  -4   2   4         32.79         33.72         2.78 o
  -3   2   4         83.04         82.42         2.65 o
  -2   2   4        233.48        228.16         4.26 o
  -1   2   4        328.66        384.44         6.26 o
   0   2   4        269.61        304.50         4.88 o
   1   2   4        205.09        193.56         3.82 o
   2   2   4        136.27        150.01         3.37 o
   3   2   4        196.38        180.56         4.86 o
   4   2   4        239.55        253.47         7.49 o
   5   2   4          2.27          1.84         2.20 o
   6   2   4        284.11        284.02        12.50 o
  -7   3   4         96.32        121.00        17.74 o
  -6   3   4        129.00        120.68        10.60 o
  -5   3   4         21.92         23.88         6.03 o
  -4   3   4         38.25         54.29         3.83 o
  -3   3   4         67.21         80.67         3.22 o
  -2   3   4        239.97        247.74         4.53 o
  -1   3   4       3109.97       3101.75        37.25 o
   0   3   4         52.55         42.84         1.35 o
   1   3   4       2219.99       2454.95        27.53 o
   2   3   4        320.88        373.23         6.07 o
   3   3   4         16.36          8.13         1.55 o
   4   3   4         63.96         67.58         4.11 o
   5   3   4         89.53         98.78         5.61 o
   6   3   4         42.98         52.64         5.12 o
  -6   4   4         25.41         19.99         4.38 o
  -5   4   4        569.49        561.98        22.96 o
  -4   4   4         22.23         26.65         2.83 o
  -3   4   4         90.11         99.16         3.36 o
  -2   4   4        369.69        356.20         5.80 o
  -1   4   4        370.24        434.15         7.28 o
   0   4   4         44.02         28.94         1.32 o
   1   4   4       1655.67       1670.42        21.03 o
   2   4   4        425.93        480.39         6.79 o
   3   4   4        105.08        125.78         3.88 o
   4   4   4        400.75        384.28         9.56 o
   5   4   4        152.30        137.45         6.49 o
   6   4   4        219.77        212.20        10.62 o
  -6   5   4          6.63         11.18         3.51 o
  -5   5   4         42.12         45.12         6.18 o
  -4   5   4        817.56        808.52        16.07 o
  -3   5   4         31.89         25.67         2.16 o
  -2   5   4       1320.20       1427.20        18.82 o
  -1   5   4          3.35          3.29         0.72 o
   0   5   4        128.66         93.14         2.21 o
   1   5   4        134.92        132.44         2.91 o
   2   5   4       1409.13       1386.25        16.18 o
   3   5   4        166.20        151.91         4.30 o
   4   5   4         45.07         33.88         3.32 o
   5   5   4          0.59         -0.51         1.89 o
   6   5   4        660.17        632.98        17.85 o
  -6   6   4         27.41         29.54         5.36 o
  -5   6   4          3.93          2.90         2.42 o
  -4   6   4        184.87        176.56         5.87 o
  -3   6   4        124.38        112.91         4.28 o
  -2   6   4        957.32       1070.94        15.33 o
  -1   6   4        226.70        231.76         3.88 o
   0   6   4       1538.03       1571.06        17.62 o
   1   6   4       1390.27       1404.72        17.40 o
   2   6   4        682.66        700.69        10.06 o
   3   6   4          6.06          3.39         1.15 o
   4   6   4       1584.62       1482.66        28.49 o
   5   6   4        787.56        772.49        19.14 o
   6   6   4         47.58         42.47         4.89 o
  -6   7   4          2.20         -2.59         3.34 o
  -5   7   4        307.18        295.13        11.28 o
  -4   7   4         89.58         87.28         5.02 o
  -3   7   4         48.21         39.59         3.02 o
  -2   7   4       1225.09       1331.17        20.23 o
  -1   7   4        235.44        242.14         5.56 o
   0   7   4        287.73        339.34         4.98 o
   1   7   4       2967.00       3154.51        36.61 o
   2   7   4       1952.89       2106.40        26.80 o
   3   7   4        861.79        817.99        12.17 o
   4   7   4        511.45        516.42        10.57 o
   5   7   4        120.10        116.38         5.80 o
   6   7   4        171.84        168.36         8.03 o
  -6   8   4        187.16        184.68        11.01 o
  -5   8   4        301.98        300.23        10.63 o
  -4   8   4        178.62        164.56         5.71 o
  -3   8   4        936.69        930.42        17.11 o
  -2   8   4         82.88        105.67         3.18 o
  -1   8   4       1476.23       1572.97        21.06 o
   0   8   4       3264.05       3473.73        40.12 o
   1   8   4       5172.02       5699.09        64.62 o
   2   8   4       2356.06       2415.30        30.43 o
   3   8   4        575.36        547.75        11.19 o
   4   8   4         83.05         64.07         3.38 o
   5   8   4         88.41        100.58         5.68 o
   6   8   4          9.26         12.35         3.18 o
  -6   9   4         40.18         42.15         6.17 o
  -5   9   4          0.27         -1.68         1.68 o
  -4   9   4        289.65        291.40         7.91 o
  -3   9   4        219.32        196.80         6.73 o
  -2   9   4       1251.44       1273.41        19.24 o
  -1   9   4       1406.33       1468.22        23.66 o
   0   9   4        132.31         99.11         3.19 o
   1   9   4         34.91         32.65         1.96 o
   2   9   4          1.02          0.84         0.85 o
   3   9   4        677.86        712.63        12.85 o
   4   9   4         29.36         26.78         2.89 o
   5   9   4          0.84          2.46         1.87 o
   6   9   4          1.23          0.12         2.59 o
  -6  10   4        185.19        191.70        10.86 o
  -5  10   4         42.71         34.99         4.24 o
  -4  10   4         86.45         74.96         4.15 o
  -3  10   4       1257.58       1255.45        20.80 o
  -2  10   4        677.84        704.90        16.65 o
  -1  10   4        403.10        407.30         7.91 o
   0  10   4        708.26        655.63        11.62 o
   1  10   4         86.54         72.66         2.81 o
   2  10   4        513.97        478.90        10.13 o
   3  10   4         39.13         28.07         2.72 o
   4  10   4         44.47         66.40         4.94 o
   5  10   4          0.30          0.40         2.53 o
   6  10   4          3.50          4.64         3.00 o
  -6  11   4         59.93         56.39         7.70 o
  -5  11   4        216.11        220.01         7.48 o
  -4  11   4        109.18        117.87         4.96 o
  -3  11   4       3426.78       3437.10        49.91 o
  -2  11   4         57.24         69.06         2.77 o
  -1  11   4        103.47        101.41         3.31 o
   0  11   4          0.21          0.58         1.09 o
   1  11   4          1.51          1.28         1.20 o
   2  11   4       1059.94       1003.98        16.86 o
   3  11   4       1389.62       1289.26        21.78 o
   4  11   4        193.57        159.00         6.90 o
   5  11   4        267.74        272.21        11.92 o
   6  11   4         14.26         18.07         5.70 o
  -6  12   4          1.40          1.48         2.44 o
  -5  12   4         95.44         97.63         5.31 o
  -4  12   4         70.91         67.57         4.42 o
  -3  12   4       1266.05       1288.39        22.82 o
  -2  12   4        300.01        324.32         6.54 o
  -1  12   4         25.65         15.00         1.72 o
   0  12   4        585.12        619.64        19.58 o
   1  12   4        672.90        675.08        15.57 o
   2  12   4       1107.92       1124.23        21.12 o
   3  12   4        412.97        401.81         9.91 o
   4  12   4         89.99         87.93         5.94 o
   5  12   4        323.32        332.12        13.19 o
   6  12   4          3.21          8.24         4.34 o
  -6  13   4         74.78         86.02         7.97 o
  -5  13   4          1.03          3.42         1.92 o
  -4  13   4        445.66        462.57        11.50 o
  -3  13   4        662.72        663.95        13.77 o
  -2  13   4         43.02         32.55         2.91 o
  -1  13   4        216.63        197.82         5.74 o
   0  13   4        248.91        244.55         6.65 o
   1  13   4        584.84        590.16        12.21 o
   2  13   4       1704.76       1690.20        29.95 o
   3  13   4        128.09        129.01         5.23 o
   4  13   4         42.22         40.64         4.56 o
   5  13   4        383.26        370.66        16.66 o
   6  13   4        349.68        330.37        38.33 o
  -6  14   4          3.73         -2.13         4.12 o
  -5  14   4        465.83        470.71        13.08 o
  -4  14   4        451.77        470.24        12.74 o
  -3  14   4        470.16        447.93        11.05 o
  -2  14   4       1106.04       1009.75        18.66 o
  -1  14   4        696.16        709.44        13.80 o
   0  14   4        309.50        318.63         6.09 o
   1  14   4        106.49        101.82         4.41 o
   2  14   4         18.93         15.82         2.91 o
   3  14   4        126.62        124.81         5.15 o
   4  14   4        569.52        592.62        16.35 o
   5  14   4         80.28         66.63         8.22 o
  -6  15   4        175.34        182.90        13.46 o
  -5  15   4         23.53         18.53         2.98 o
  -4  15   4         15.16         16.15         2.73 o
  -3  15   4        348.17        334.54         8.65 o
  -2  15   4         90.70         89.58         4.27 o
  -1  15   4        592.21        544.51        11.49 o
   0  15   4        215.66        212.66         6.50 o
   1  15   4        153.15        141.35         5.32 o
   2  15   4         59.83         55.81         4.04 o
   3  15   4        139.10        140.49         5.96 o
   4  15   4          4.94          6.72         2.41 o
   5  15   4         66.36         62.50         6.35 o
  -5  16   4        246.15        240.50         9.33 o
  -4  16   4         56.25         46.66         3.79 o
  -3  16   4          0.51         -1.48         1.48 o
  -2  16   4        584.97        526.42        11.70 o
  -1  16   4       1008.59        978.24        19.57 o
   0  16   4         37.45         36.11         2.31 o
   1  16   4        825.13        815.86        16.13 o
   2  16   4         22.32         14.49         2.04 o
   3  16   4          6.29          8.11         3.06 o
   4  16   4        681.38        687.96        18.26 o
   5  16   4        271.85        292.76        12.94 o
  -5  17   4         56.09         51.89         4.86 o
  -4  17   4        273.95        258.15        10.47 o
  -3  17   4          6.77         10.81         2.29 o
  -2  17   4         98.75         91.24         4.57 o
  -1  17   4        121.62        122.11         4.73 o
   0  17   4        185.63        175.32         6.14 o
   1  17   4        760.69        751.49        14.52 o
   2  17   4         89.85         85.38         4.13 o
   3  17   4        167.99        177.96         7.27 o
   4  17   4          0.44          5.35         2.12 o
   5  17   4         86.39         97.53         7.26 o
  -5  18   4         27.76         34.38         4.63 o
  -4  18   4          0.65         -0.50         2.41 o
  -3  18   4         39.30         45.27         5.12 o
  -2  18   4        246.48        241.65         8.32 o
  -1  18   4          0.24          0.74         1.42 o
   0  18   4          8.95         12.04         1.99 o
   1  18   4        144.65        152.30         5.58 o
   2  18   4         10.77         10.73         2.06 o
   3  18   4        204.41        201.18        18.09 o
   4  18   4        735.17        784.82        22.07 o
   5  18   4         44.47         22.03         8.30 o
  -5  19   4          8.08         12.20         4.08 o
  -4  19   4        119.38        129.11         5.45 o
  -3  19   4        111.99        117.55         5.89 o
  -2  19   4        248.61        224.64         7.92 o
  -1  19   4        240.28        222.54         8.17 o
   0  19   4        357.65        332.73        10.01 o
   1  19   4         16.62         14.09         2.54 o
   2  19   4        403.93        428.04        11.73 o
   3  19   4         71.47         78.31         5.48 o
   4  19   4         98.55        114.97         7.38 o
  -4  20   4          1.59          3.35         3.01 o
  -3  20   4         56.29         47.20         3.72 o
  -2  20   4        182.38        193.69        11.00 o
  -1  20   4         11.31         13.64         2.93 o
   0  20   4         16.13         17.86         2.38 o
   1  20   4          1.27          0.94         1.46 o
   2  20   4        153.80        155.91         6.85 o
   3  20   4          1.12         -0.35         1.52 o
   4  20   4         55.47         65.83        11.42 o
  -4  21   4        197.09        218.73        14.29 o
  -3  21   4        209.22        234.38        11.72 o
  -2  21   4         20.54         21.80         3.85 o
  -1  21   4        941.40        915.85        26.30 o
   0  21   4         12.51         11.77         2.18 o
   1  21   4        656.62        657.49        15.66 o
   2  21   4        241.54        258.89         9.35 o
   3  21   4        197.45        221.66         9.13 o
   4  21   4         77.78         72.62         6.11 o
  -4  22   4         46.05         32.76         5.38 o
  -3  22   4          9.60          3.91         2.62 o
  -2  22   4        197.77        210.15        11.50 o
  -1  22   4          5.55          7.16         2.54 o
   0  22   4        894.90        869.44        19.51 o
   1  22   4         48.65         38.22         4.09 o
   2  22   4        401.68        406.45        12.59 o
   3  22   4          7.06          0.46         1.85 o
  -3  23   4         35.36         32.16         4.92 o
  -2  23   4         32.87         26.25         7.54 o
  -1  23   4         34.47         31.34         4.19 o
   0  23   4        501.85        474.55        12.23 o
   1  23   4         10.26         13.65         2.41 o
   2  23   4        101.73        101.73         6.32 o
   3  23   4          8.44          7.40         3.14 o
  -3  24   4          9.64         18.97         3.86 o
  -2  24   4        100.90        105.22        10.20 o
  -1  24   4         49.49         50.15         4.72 o
   0  24   4         39.86         35.35         4.05 o
   1  24   4          4.38          2.36         1.98 o
   2  24   4          0.70         -1.99         2.29 o
   3  24   4         23.76         20.74         3.84 o
  -2  25   4          6.20          3.62         2.47 o
  -1  25   4         75.88         70.97         6.25 o
   0  25   4        909.64        951.99        24.61 o
   1  25   4         29.23         29.18         3.91 o
   2  25   4          0.15         -0.83         1.58 o
  -2  26   4          1.77         -3.47         3.47 o
  -1  26   4          3.85          3.83         2.65 o
   0  26   4          1.86          2.63         2.55 o
   1  26   4        270.93        309.41        13.47 o
   2  26   4         17.27         18.33         2.68 o
  -1  27   4        477.11        501.41        28.32 o
   0  27   4          6.82          0.49         3.24 o
   1  27   4         88.81         82.58        16.56 o
  -5   0   5        136.28        139.11        12.94 o
  -3   0   5       2378.98       2371.42        39.80 o
  -1   0   5        338.37        331.96         9.19 o
   1   0   5        474.09        513.85        13.09 o
   3   0   5        203.02        153.16         6.62 o
   5   0   5         96.82         83.54         6.98 o
  -6   1   5         38.96         45.54         9.00 o
  -5   1   5         37.63         43.50         6.20 o
  -4   1   5        127.59         97.97         5.16 o
  -3   1   5        324.12        357.83         7.12 o
  -2   1   5       1453.93       1646.46        21.44 o
  -1   1   5          0.37          1.57         0.72 o
   0   1   5          5.67          7.15         1.02 o
   1   1   5          0.03          1.65         0.83 o
   2   1   5        135.51        130.01         3.69 o
   3   1   5        663.45        637.77        14.97 o
   4   1   5        200.91        196.16         6.61 o
   5   1   5        105.46        101.95         6.28 o
   6   1   5         12.29         10.15         3.01 o
  -6   2   5        769.16        725.89        43.67 o
  -5   2   5         56.31         54.01         6.80 o
  -4   2   5         62.45         56.00         5.15 o
  -3   2   5        391.13        392.33         7.70 o
  -2   2   5       1354.61       1370.40        16.81 o
  -1   2   5        873.64        911.71        12.49 o
   0   2   5       3288.46       3452.85        37.05 o
   1   2   5          7.19          7.59         1.04 o
   2   2   5         95.65         93.82         2.73 o
   3   2   5       1275.52       1245.06        20.28 o
   4   2   5        871.18        877.46        17.33 o
   5   2   5         18.24         14.57         2.87 o
   6   2   5        123.06        114.10         6.95 o
  -6   3   5         25.28         11.36         5.22 o
  -5   3   5         10.50         12.34         3.87 o
  -4   3   5        282.82        277.54         8.03 o
  -3   3   5        216.79        227.15         5.41 o
  -2   3   5         30.58         42.15         1.92 o
  -1   3   5        197.69        248.77         5.16 o
   0   3   5        588.18        758.43        10.22 o
   1   3   5        117.89        112.31         2.82 o
   2   3   5       3937.27       4077.59        50.09 o
   3   3   5         54.06         57.92         3.20 o
   4   3   5        605.96        567.56        14.15 o
   5   3   5        267.10        257.78         9.11 o
   6   3   5         61.87         68.88         6.46 o
  -6   4   5          4.43          3.06         3.00 o
  -5   4   5        376.70        379.22        15.62 o
  -4   4   5          3.81          1.32         1.74 o
  -3   4   5         17.83         11.49         1.71 o
  -2   4   5        653.78        665.01         9.61 o
  -1   4   5        302.92        357.02         7.30 o
   0   4   5          9.14          6.57         0.78 o
   1   4   5       3153.98       3329.69        37.08 o
   2   4   5        167.06        159.35         3.57 o
   3   4   5         67.46         62.38         3.24 o
   4   4   5        275.80        250.28         8.22 o
   5   4   5         13.70         17.75         3.12 o
   6   4   5         11.03          9.28         4.43 o
  -6   5   5         12.35         10.63         4.95 o
  -5   5   5        460.49        456.74        17.39 o
  -4   5   5        120.48        123.33         5.24 o
  -3   5   5          0.91         -0.08         1.08 o
  -2   5   5        206.68        216.80         4.55 o
  -1   5   5       3902.90       4194.21        50.45 o
   0   5   5       1346.86       1534.40        18.22 o
   1   5   5         74.16         84.92         2.59 o
   2   5   5        146.37        172.49         4.24 o
   3   5   5        153.25        168.62         4.86 o
   4   5   5        313.36        305.87         9.04 o
   5   5   5        282.98        278.86         9.45 o
   6   5   5         34.74         24.20         3.67 o
  -6   6   5         13.79         12.03         4.62 o
  -5   6   5        217.36        226.66        11.66 o
  -4   6   5        392.35        420.14        10.47 o
  -3   6   5        146.55        127.77         4.47 o
  -2   6   5        305.50        234.97         5.18 o
  -1   6   5         81.97         89.75         2.30 o
   0   6   5         34.56         32.28         1.50 o
   1   6   5       1372.46       1386.05        18.22 o
   2   6   5         31.06         26.95         2.01 o
   3   6   5         12.87          6.61         1.17 o
   4   6   5          8.69         13.75         2.32 o
   5   6   5        268.95        250.86         8.72 o
   6   6   5        259.04        266.53        10.39 o
  -6   7   5         21.26         16.97         3.93 o
  -5   7   5         32.33         32.82         6.50 o
  -4   7   5       1057.57       1068.06        20.21 o
  -3   7   5        409.76        389.42         9.73 o
  -2   7   5        591.65        487.33         9.18 o
  -1   7   5          0.10         -0.51         0.51 o
   0   7   5       1777.81       1803.65        21.15 o
   1   7   5        308.86        328.51         5.58 o
   2   7   5        210.29        168.84         4.25 o
   3   7   5        264.69        260.17         6.67 o
   4   7   5        105.70        127.85         4.78 o
   5   7   5        182.62        179.29         7.57 o
   6   7   5        137.48        151.09         8.88 o
  -6   8   5        200.66        202.24        11.49 o
  -5   8   5        171.46        175.29         8.98 o
  -4   8   5         20.77         19.68         2.74 o
  -3   8   5          1.44          0.67         1.32 o
  -2   8   5        158.81        147.53         4.23 o
  -1   8   5        975.86       1033.57        14.12 o
   0   8   5        841.52        792.01        10.40 o
   1   8   5        869.55        950.06        12.75 o
   2   8   5          1.57          1.50         0.97 o
   3   8   5         94.74         92.85         4.18 o
   4   8   5       1408.17       1414.35        25.81 o
   5   8   5        122.15        130.90         8.08 o
   6   8   5         91.57        117.85         7.08 o
  -6   9   5          4.55          3.68         5.24 o
  -5   9   5         21.86         22.63         4.49 o
  -4   9   5         13.78         12.36         2.26 o
  -3   9   5        145.45        163.85         5.61 o
  -2   9   5          6.25          3.92         1.16 o
  -1   9   5        862.60        847.43        13.92 o
   0   9   5        436.59        431.64         8.18 o
   1   9   5         68.15         60.50         1.92 o
   2   9   5          3.38          0.43         0.92 o
   3   9   5        613.84        544.99        11.45 o
   4   9   5         16.22         21.22         2.92 o
   5   9   5       1316.13       1290.43        32.24 o
   6   9   5          7.13          4.19         3.06 o
  -6  10   5          0.55          0.38         2.68 o
  -5  10   5        279.90        293.07         9.97 o
  -4  10   5         39.11         44.87         3.53 o
  -3  10   5       1237.34       1228.82        21.79 o
  -2  10   5        475.46        516.62         9.36 o
  -1  10   5        178.06        175.24         4.45 o
   0  10   5       1096.08       1095.47        15.71 o
   1  10   5       2159.58       2153.74        28.59 o
   2  10   5        188.13        178.58         4.69 o
   3  10   5       1458.56       1384.73        23.24 o
   4  10   5          1.09          1.00         1.65 o
   5  10   5        295.75        296.37        13.83 o
   6  10   5         36.35         32.89         6.34 o
  -6  11   5          1.29          3.03         3.23 o
  -5  11   5         55.26         66.40         4.90 o
  -4  11   5          4.76          4.65         1.99 o
  -3  11   5          0.67          0.60         1.57 o
  -2  11   5        509.26        499.15         9.38 o
  -1  11   5        226.31        216.46         6.38 o
   0  11   5        589.45        580.40        10.09 o
   1  11   5         12.04         17.67         2.19 o
   2  11   5        181.26        208.46         5.79 o
   3  11   5          1.62          2.32         1.95 o
   4  11   5        802.09        768.29        17.83 o
   5  11   5         28.14         26.63         5.18 o
  -6  12   5        144.72        127.59        15.91 o
  -5  12   5         46.55         36.36         3.83 o
  -4  12   5         33.79         43.80         3.92 o
  -3  12   5       1247.79       1207.77        21.90 o
  -2  12   5       2066.09       1978.62        34.61 o
  -1  12   5        640.59        607.01        13.05 o
   0  12   5       1815.79       1827.20        24.72 o
   1  12   5        140.23        145.67         5.26 o
   2  12   5        758.47        798.19        15.40 o
   3  12   5        496.22        467.02        11.94 o
   4  12   5        381.02        401.18        12.69 o
   5  12   5        122.61        125.21         9.09 o
  -6  13   5          2.26         -1.43         8.58 o
  -5  13   5         29.48         37.03         3.77 o
  -4  13   5         57.09         52.22         4.14 o
  -3  13   5         14.06         22.81         2.53 o
  -2  13   5         76.68         63.93         3.86 o
  -1  13   5        846.40        799.95        16.23 o
   0  13   5         11.56          9.19         1.28 o
   1  13   5         14.46         15.05         2.26 o
   2  13   5        128.98        121.49         4.57 o
   3  13   5        135.87        114.83         5.46 o
   4  13   5          0.48         -0.92         2.66 o
   5  13   5        243.02        266.86        11.84 o
  -6  14   5         19.56         34.03        12.44 o
  -5  14   5        341.57        369.76        11.16 o
  -4  14   5         12.64          9.48         2.49 o
  -3  14   5        636.71        601.94        12.99 o
  -2  14   5        463.27        466.77        10.86 o
  -1  14   5        112.38        110.97         4.66 o
   0  14   5        602.50        622.73        10.17 o
   1  14   5       1425.97       1335.98        23.57 o
   2  14   5        385.20        396.01         9.45 o
   3  14   5       1011.93       1007.15        21.02 o
   4  14   5         34.35         21.49         4.56 o
   5  14   5        116.34        117.10         7.92 o
  -5  15   5         64.35         70.39         4.83 o
  -4  15   5        306.95        293.60         8.93 o
  -3  15   5        100.56        111.87         4.81 o
  -2  15   5         15.90         19.67         2.83 o
  -1  15   5         38.14         30.99         2.88 o
   0  15   5         15.39         13.87         1.20 o
   1  15   5       2025.44       2049.02        32.94 o
   2  15   5        162.31        162.32         5.43 o
   3  15   5        745.86        781.22        17.52 o
   4  15   5         73.68         62.18         6.16 o
   5  15   5        154.49        171.57        12.75 o
  -5  16   5          7.17          6.35         2.02 o
  -4  16   5         14.71          5.58         3.07 o
  -3  16   5        154.51        145.33         6.36 o
  -2  16   5         32.15         17.94         2.55 o
  -1  16   5         68.09         69.93         3.79 o
   0  16   5          8.80          5.93         1.45 o
   1  16   5          0.61         -0.57         1.33 o
   2  16   5         89.75         81.49         3.86 o
   3  16   5          8.33          7.51         2.34 o
   4  16   5        142.62        155.57         7.66 o
   5  16   5         11.15          6.43         2.84 o
  -5  17   5         52.36         33.91         3.80 o
  -4  17   5       1021.45       1018.70        20.32 o
  -3  17   5          5.38          4.35         2.13 o
  -2  17   5        701.66        694.13        14.81 o
  -1  17   5        444.27        433.34        13.66 o
   0  17   5       1274.41       1223.94        22.44 o
   1  17   5        611.88        616.48        12.95 o
   2  17   5         91.95         94.24         4.10 o
   3  17   5         77.56         79.45         5.46 o
   4  17   5         88.42         83.68         5.99 o
   5  17   5        177.04        197.86        16.48 o
  -5  18   5        364.37        352.31        13.62 o
  -4  18   5        134.37        111.15         6.93 o
  -3  18   5        653.04        664.47        17.11 o
  -2  18   5        496.29        444.40        12.47 o
  -1  18   5        627.08        562.44        12.73 o
   0  18   5        134.91        131.07         4.82 o
   1  18   5        370.87        381.86         9.58 o
   2  18   5        231.55        232.11         6.98 o
   3  18   5        146.59        144.04         6.61 o
   4  18   5         33.49         24.04         3.84 o
   5  18   5          2.02         18.31        10.58 o
  -5  19   5        153.57        135.25         9.21 o
  -4  19   5         29.13         31.35         3.87 o
  -3  19   5        120.33        121.54         6.31 o
  -2  19   5          0.76         -0.02         1.95 o
  -1  19   5        118.21        118.09         5.98 o
   0  19   5        339.80        335.99         9.17 o
   1  19   5        447.35        457.22        12.26 o
   2  19   5        335.02        348.71        11.31 o
   3  19   5        337.98        322.59        11.55 o
   4  19   5        153.58        143.56         8.06 o
  -4  20   5          0.67         -1.57         1.99 o
  -3  20   5         41.30         36.97         4.32 o
  -2  20   5          0.01         -0.92         1.69 o
  -1  20   5         41.74         46.55         3.80 o
   0  20   5         35.94         30.84         2.95 o
   1  20   5          4.54          3.61         1.70 o
   2  20   5         82.70         99.48         5.67 o
   3  20   5        526.01        552.47        16.57 o
   4  20   5         28.26         37.01         4.67 o
  -4  21   5         11.75         10.57         3.80 o
  -3  21   5         25.76         21.49         4.49 o
  -2  21   5         61.71         60.10         4.42 o
  -1  21   5         20.18         18.57         3.24 o
   0  21   5        157.42        159.92         6.02 o
   1  21   5         17.40         14.04         3.83 o
   2  21   5       1169.66       1205.65        25.91 o
   3  21   5        356.29        385.65        13.12 o
   4  21   5          7.53          9.44         7.15 o
  -4  22   5         28.31         11.73         6.58 o
  -3  22   5        127.65        128.48         8.65 o
  -2  22   5         91.46         95.32         5.00 o
  -1  22   5          2.10          0.35         1.46 o
   0  22   5        216.72        227.78         9.92 o
   1  22   5         46.44         43.62         3.36 o
   2  22   5          0.04         -0.15         1.24 o
   3  22   5        134.14        156.68         7.66 o
  -3  23   5          0.85         -0.31         2.48 o
  -2  23   5        114.61        125.10         8.08 o
  -1  23   5        311.32        315.88         9.72 o
   0  23   5        351.27        376.21        12.53 o
   1  23   5         36.01         37.55         3.27 o
   2  23   5         69.69         75.49         6.82 o
   3  23   5        237.85        234.86         9.70 o
  -3  24   5         83.15         65.22        13.44 o
  -2  24   5         28.36         32.54         5.39 o
  -1  24   5         19.25         13.95         4.58 o
   0  24   5        190.39        194.87         7.19 o
   1  24   5         43.73         43.98         3.49 o
   2  24   5          6.07          5.90         1.77 o
   3  24   5          3.12         -1.00         2.86 o
  -2  25   5         18.12         17.12         3.93 o
  -1  25   5         62.01         51.27         6.52 o
   0  25   5          0.12         -0.10         2.85 o
   1  25   5         37.31         38.62         8.42 o
   2  25   5         30.36         34.71         4.05 o
  -1  26   5         62.42         55.70         5.53 o
   0  26   5         46.94         45.25         6.01 o
   1  26   5         29.98         22.78         4.28 o
  -1  27   5          0.96         -5.73         6.72 o
   0  27   5         26.00         26.34         6.90 o
  -6   0   6        748.41        820.90        57.21 o
  -4   0   6        241.36        231.85        26.60 o
  -2   0   6        366.66        398.28        13.15 o
   0   0   6       4743.91       4835.08        75.48 o
   2   0   6          0.10          3.39         1.70 o
   4   0   6        307.15        280.61        11.57 o
   6   0   6        218.54        222.07        13.97 o
  -6   1   6         75.00         66.45        12.46 o
  -5   1   6        451.95        422.13        19.81 o
  -4   1   6         11.63         10.62         3.20 o
  -3   1   6          1.21          1.81         1.11 o
  -2   1   6        829.66        821.12        11.64 o
  -1   1   6         57.88         60.76         2.22 o
   0   1   6       1080.61       1136.09        15.46 o
   1   1   6       1876.72       1972.42        33.07 o
   2   1   6        130.25        135.01         4.90 o
   3   1   6         12.85         11.21         1.86 o
   4   1   6          0.05          0.37         1.67 o
   5   1   6        323.82        310.65         9.48 o
   6   1   6          7.11          3.68         2.32 o
  -6   2   6        113.63        109.58        13.35 o
  -5   2   6         29.74         23.30         4.88 o
  -4   2   6         12.28         17.65         2.84 o
  -3   2   6        711.75        687.23        12.28 o
  -2   2   6         64.74         85.69         2.72 o
  -1   2   6       2162.54       2244.04        28.12 o
   0   2   6       1592.93       1683.60        20.02 o
   1   2   6        455.67        435.65         7.81 o
   2   2   6          0.70          0.87         1.06 o
   3   2   6        926.29        899.89        15.92 o
   4   2   6        342.30        347.78         9.39 o
   5   2   6        485.21        491.08        13.50 o
   6   2   6        214.29        226.96         9.06 o
  -6   3   6         66.34         73.26         7.44 o
  -5   3   6        433.74        451.73        17.60 o
  -4   3   6         25.24         19.40         2.97 o
  -3   3   6        223.48        244.80         5.91 o
  -2   3   6        554.01        556.18         8.96 o
  -1   3   6       1544.58       1634.52        21.16 o
   0   3   6       1705.83       1842.94        20.95 o
   1   3   6         36.00         64.53         2.18 o
   2   3   6         22.95         12.79         1.46 o
   3   3   6          2.32         -0.11         1.45 o
   4   3   6        417.60        388.68        10.02 o
   5   3   6        524.70        542.18        14.38 o
   6   3   6          6.34          5.99         2.29 o
  -6   4   6          2.96          2.09         4.61 o
  -5   4   6        171.32        169.89        10.22 o
  -4   4   6       1566.17       1566.83        29.51 o
  -3   4   6         42.88         46.50         3.01 o
  -2   4   6        101.55        118.95         4.16 o
  -1   4   6         90.48         78.81         2.70 o
   0   4   6        483.86        454.25         6.54 o
   1   4   6        190.86        200.11         3.95 o
   2   4   6        299.90        289.63         6.91 o
   3   4   6       1289.09       1214.93        20.20 o
   4   4   6        133.26        145.12         5.75 o
   5   4   6          8.70          6.62         2.43 o
   6   4   6         98.74         86.93         6.36 o
  -6   5   6          2.34         -1.41         3.09 o
  -5   5   6          0.99         -0.94         2.42 o
  -4   5   6        165.69        156.84         6.50 o
  -3   5   6          4.78          6.67         1.53 o
  -2   5   6       1435.41       1441.03        20.39 o
  -1   5   6        590.35        655.72        11.57 o
   0   5   6         35.68         48.42         1.93 o
   1   5   6         99.19         98.71         3.49 o
   2   5   6       1015.51       1020.20        14.26 o
   3   5   6          0.51          1.48         1.31 o
   4   5   6        250.82        248.66         8.09 o
   5   5   6          2.83         -0.64         1.84 o
   6   5   6        117.04        112.27         8.40 o
  -6   6   6        220.95        238.13        13.09 o
  -5   6   6          9.18          9.88         3.92 o
  -4   6   6          2.69          1.91         1.83 o
  -3   6   6         86.03         73.15         3.37 o
  -2   6   6         64.16         60.17         2.70 o
  -1   6   6         57.46         59.50         2.14 o
   0   6   6       1763.50       1946.31        23.02 o
   1   6   6        366.03        373.35         6.66 o
   2   6   6        172.88        165.47         4.79 o
   3   6   6         79.52         88.32         2.91 o
   4   6   6       1278.39       1244.48        24.28 o
   5   6   6         84.75         91.56         8.29 o
   6   6   6        357.86        357.50        14.56 o
  -6   7   6          6.53         -1.20         5.29 o
  -5   7   6          5.21         -3.05         3.05 o
  -4   7   6         22.57         21.33         4.14 o
  -3   7   6         38.73         38.09         3.03 o
  -2   7   6        103.60        112.54         3.79 o
  -1   7   6         73.50         49.98         1.93 o
   0   7   6        756.33        776.22        10.52 o
   1   7   6        916.41        852.53        12.41 o
   2   7   6         43.15         39.35         2.69 o
   3   7   6          0.01         -1.49         1.49 o
   4   7   6        140.71        125.04         4.71 o
   5   7   6         18.07         18.34         2.66 o
   6   7   6         11.31          8.56         2.10 o
  -6   8   6        188.77        197.13        11.53 o
  -5   8   6         33.17         35.45         5.87 o
  -4   8   6        186.83        203.14         6.91 o
  -3   8   6       1474.37       1429.76        23.34 o
  -2   8   6          1.94          1.79         1.13 o
  -1   8   6         38.98         31.24         2.30 o
   0   8   6        778.06        831.23        11.13 o
   1   8   6        151.22        170.74         4.00 o
   2   8   6        679.31        662.24        11.33 o
   3   8   6       1426.92       1389.77        24.75 o
   4   8   6         35.18         46.80         4.51 o
   5   8   6          0.76          2.67         2.49 o
   6   8   6        130.36        113.68         8.75 o
  -6   9   6          4.62          9.04         5.82 o
  -5   9   6         92.97        104.02         6.86 o
  -4   9   6         63.25         54.92         4.17 o
  -3   9   6         29.49         24.24         3.70 o
  -2   9   6        904.68        853.08        15.80 o
  -1   9   6        669.81        705.45        11.85 o
   0   9   6        745.15        781.21        11.11 o
   1   9   6        167.81        149.17         3.86 o
   2   9   6         75.12         86.57         3.42 o
   3   9   6         26.60         20.85         2.50 o
   4   9   6        639.32        628.07        15.49 o
   5   9   6         41.12         28.14         4.43 o
   6   9   6        100.12        131.47        13.14 o
  -6  10   6        240.64        250.68        14.98 o
  -5  10   6         45.44         54.07         4.96 o
  -4  10   6         31.74         26.10         3.08 o
  -3  10   6       1835.83       1758.38        31.79 o
  -2  10   6        925.16        892.64        16.68 o
  -1  10   6        125.57        114.63         4.40 o
   0  10   6        969.86        918.52        13.95 o
   1  10   6        181.10        169.64         4.45 o
   2  10   6         10.02          9.08         1.94 o
   3  10   6        170.94        195.65         6.73 o
   4  10   6        332.76        351.73        12.21 o
   5  10   6         13.05          3.53         4.47 o
  -6  11   6         19.30         30.32         6.14 o
  -5  11   6        254.20        277.18         9.87 o
  -4  11   6        319.19        340.94         9.70 o
  -3  11   6          0.21         -0.37         1.44 o
  -2  11   6         23.87         18.77         2.76 o
  -1  11   6        355.94        293.78         8.04 o
   0  11   6        667.38        719.18        16.68 o
   1  11   6        380.08        333.85         6.52 o
   2  11   6       2505.39       2474.21        39.59 o
   3  11   6        457.27        436.15        11.64 o
   4  11   6         32.90         34.71         4.18 o
   5  11   6         84.65         90.02         9.39 o
  -6  12   6          4.29          4.86         7.44 o
  -5  12   6         14.80         10.13         2.62 o
  -4  12   6        169.29        168.20         6.59 o
  -3  12   6        129.20        111.86         6.84 o
  -2  12   6          7.17         10.46         2.56 o
  -1  12   6         41.90         45.05         3.29 o
   0  12   6        368.69        368.30         6.98 o
   1  12   6          0.17         -0.08         0.70 o
   2  12   6        102.87         91.76         4.11 o
   3  12   6        186.99        216.03         7.70 o
   4  12   6         67.89         64.78         5.17 o
   5  12   6          8.97          6.24         3.65 o
  -5  13   6         26.96         29.68         3.61 o
  -4  13   6        233.34        248.92         8.18 o
  -3  13   6         15.63         19.32         2.59 o
  -2  13   6        326.13        315.82         9.10 o
  -1  13   6         22.46         26.89         2.75 o
   0  13   6         56.65         48.45         2.21 o
   1  13   6         39.07         33.02         2.05 o
   2  13   6       1190.54       1097.73        20.21 o
   3  13   6          1.34         -1.31         1.93 o
   4  13   6        730.42        719.19        18.94 o
   5  13   6         29.74         23.07         4.97 o
  -5  14   6         98.87         97.56         6.02 o
  -4  14   6        790.90        807.16        17.23 o
  -3  14   6       1231.03       1156.37        21.40 o
  -2  14   6       1213.68       1165.70        22.99 o
  -1  14   6          1.49          1.08         1.45 o
   0  14   6         98.23        100.26         3.32 o
   1  14   6        621.50        608.58        13.35 o
   2  14   6        315.69        309.84         9.63 o
   3  14   6          9.43          6.72         2.17 o
   4  14   6        670.02        641.70        17.71 o
   5  14   6         46.75         49.18         6.78 o
  -5  15   6         15.77         13.08         2.92 o
  -4  15   6        687.39        660.58        14.98 o
  -3  15   6        123.43        123.03         5.99 o
  -2  15   6         65.11         48.13         3.94 o
  -1  15   6        842.79        798.87        17.08 o
   0  15   6        221.55        221.08         6.06 o
   1  15   6        415.24        416.56        10.53 o
   2  15   6        760.33        701.34        14.60 o
   3  15   6          0.23          2.54         2.54 o
   4  15   6          0.18          2.04         2.77 o
   5  15   6        204.31        229.84        11.17 o
  -5  16   6         50.54         54.98         5.74 o
  -4  16   6        370.89        389.56        10.48 o
  -3  16   6        112.50        141.16         6.52 o
  -2  16   6        138.30        143.82         5.79 o
  -1  16   6        266.15        271.22         8.19 o
   0  16   6         27.53         31.75         2.52 o
   1  16   6        721.10        734.09        14.76 o
   2  16   6        500.77        502.22        13.89 o
   3  16   6         46.66         57.22         5.53 o
   4  16   6        217.10        234.83         9.71 o
   5  16   6         28.74         29.38        10.44 o
  -5  17   6         41.45         56.18         5.27 o
  -4  17   6        125.25        136.05         6.05 o
  -3  17   6         32.88         23.68         3.30 o
  -2  17   6        183.22        170.48         9.51 o
  -1  17   6          6.83          6.53         1.91 o
   0  17   6        454.55        462.62        10.15 o
   1  17   6       2003.80       2051.41        31.19 o
   2  17   6        170.00        179.67         6.05 o
   3  17   6         20.46         13.10         2.48 o
   4  17   6          9.52         12.22         3.07 o
  -5  18   6        111.56        125.21        10.00 o
  -4  18   6          0.91          2.30         2.21 o
  -3  18   6         67.98         77.02         5.10 o
  -2  18   6          9.50         11.08         2.50 o
  -1  18   6        699.33        705.24        15.43 o
   0  18   6        333.50        322.41         8.08 o
   1  18   6        104.55        119.49         4.93 o
   2  18   6          3.25          1.99         1.35 o
   3  18   6        228.95        220.75        11.40 o
   4  18   6         76.16         86.03         8.86 o
  -4  19   6        262.27        264.61        10.33 o
  -3  19   6         42.92         43.79         4.45 o
  -2  19   6         27.12         22.63         3.44 o
  -1  19   6        429.36        453.88        11.98 o
   0  19   6        156.99        169.26         6.67 o
   1  19   6         27.81         22.82         3.13 o
   2  19   6        489.69        512.80        12.73 o
   3  19   6         10.05          6.65         2.49 o
   4  19   6          4.83          7.16         2.79 o
  -4  20   6        138.19        150.21         7.40 o
  -3  20   6         17.75         13.79         2.91 o
  -2  20   6          9.75          8.23         2.37 o
  -1  20   6        166.04        176.24         7.69 o
   0  20   6          9.24          5.41         1.92 o
   1  20   6          0.22         -3.06         3.06 o
   2  20   6         27.56         25.01         3.68 o
   3  20   6         41.73         42.98         4.17 o
   4  20   6         22.77         24.95         4.72 o
  -4  21   6         18.87         14.38         3.07 o
  -3  21   6          7.49          5.39         2.35 o
  -2  21   6        115.42        118.01        10.10 o
  -1  21   6        682.02        665.85        16.76 o
   0  21   6         16.78         15.98         2.74 o
   1  21   6         31.04         25.02         4.57 o
   2  21   6          1.13          0.29         1.33 o
   3  21   6         15.19          7.73         3.95 o
  -4  22   6         58.75         46.63         6.01 o
  -3  22   6         12.67         12.55         2.68 o
  -2  22   6         35.59         32.44         3.91 o
  -1  22   6         31.02         25.79         3.12 o
   0  22   6         13.39         16.23         2.39 o
   1  22   6         19.51         25.89         4.57 o
   2  22   6          0.68          1.31         1.45 o
   3  22   6        102.06        123.94         7.94 o
  -3  23   6         40.04         45.00         3.90 o
  -2  23   6        269.17        260.82        13.94 o
  -1  23   6          7.88         10.63         2.26 o
   0  23   6        211.98        211.12         7.35 o
   1  23   6         64.54         58.99         8.01 o
   2  23   6        580.63        580.60        16.17 o
   3  23   6          2.23          0.47         4.47 o
  -2  24   6         49.35         54.84         6.52 o
  -1  24   6         17.11         14.23         2.38 o
   0  24   6        162.94        159.59        10.44 o
   1  24   6         43.36         35.29         5.10 o
   2  24   6        260.98        289.25        15.26 o
  -2  25   6        277.60        268.29        24.32 o
  -1  25   6         31.06         35.11         4.04 o
   0  25   6        261.94        267.18        10.02 o
   1  25   6        134.89        143.65         8.76 o
   2  25   6         24.60         24.32         8.87 o
  -1  26   6          0.55         -0.05         1.97 o
   0  26   6          6.52          3.08         4.21 o
   1  26   6         31.51         19.62         4.55 o
  -5   0   7        963.85        883.06        39.12 o
  -3   0   7        701.51        720.81        27.50 o
  -1   0   7       3595.26       3717.51        64.18 o
   1   0   7       1553.59       1626.00        33.42 o
   3   0   7       4503.99       4268.05        82.85 o
   5   0   7         47.30         41.94         5.83 o
  -6   1   7         89.22         96.03        42.19 o
  -5   1   7        326.85        343.87        17.13 o
  -4   1   7         18.42         27.56         4.49 o
  -3   1   7        730.90        718.62        13.60 o
  -2   1   7       1711.85       1721.84        23.93 o
  -1   1   7          0.61          0.17         0.83 o
   0   1   7        170.13        217.88         4.45 o
   1   1   7        824.59        767.11        12.67 o
   2   1   7          2.76          2.12         1.20 o
   3   1   7        123.32        123.42         5.99 o
   4   1   7        426.33        417.85        10.75 o
   5   1   7         97.40         92.66         5.43 o
   6   1   7         42.87         32.81         4.75 o
  -6   2   7        103.10        114.91        16.09 o
  -5   2   7        155.45        149.89        18.60 o
  -4   2   7        448.42        441.84        13.03 o
  -3   2   7        122.24        104.37         4.03 o
  -2   2   7        167.03        148.02         4.18 o
  -1   2   7        107.92        105.29         3.16 o
   0   2   7       1032.00       1056.18        17.25 o
   1   2   7         62.05         66.79         2.54 o
   2   2   7       1068.61        933.97        15.20 o
   3   2   7       1744.54       1684.28        26.80 o
   4   2   7         31.56         34.60         3.36 o
   5   2   7          4.67          5.11         2.32 o
   6   2   7        395.83        397.02        18.61 o
  -6   3   7         48.37         55.38         9.20 o
  -5   3   7         14.92         11.80         5.14 o
  -4   3   7         12.95         11.20         2.56 o
  -3   3   7          2.81          5.44         1.57 o
  -2   3   7          8.13          6.22         1.25 o
  -1   3   7        717.69        650.99        10.12 o
   0   3   7         65.64         46.46         1.90 o
   1   3   7         88.86        105.31         3.64 o
   2   3   7         96.63        102.39         3.71 o
   3   3   7        831.55        767.74        14.42 o
   4   3   7          9.18          6.18         2.01 o
   5   3   7         14.70         14.11         2.86 o
   6   3   7         36.00         25.62         3.80 o
  -6   4   7        216.99        204.51        12.17 o
  -5   4   7          0.01         -2.51         2.51 o
  -4   4   7        348.02        355.30        10.60 o
  -3   4   7        365.01        331.54         8.24 o
  -2   4   7        452.94        395.22         8.02 o
  -1   4   7       1690.40       1683.60        21.24 o
   0   4   7        223.34        262.30         4.65 o
   1   4   7        246.10        224.73         4.66 o
   2   4   7       1223.48       1176.21        17.21 o
   3   4   7        445.76        434.85         9.64 o
   4   4   7          7.71          4.27         1.95 o
   5   4   7        412.84        388.01        11.64 o
   6   4   7        131.30        142.50        10.38 o
  -6   5   7          0.04         -0.28         2.74 o
  -5   5   7          8.66          7.64         4.61 o
  -4   5   7          5.56          5.21         2.34 o
  -3   5   7       1081.50       1096.95        19.14 o
  -2   5   7        110.40        106.55         3.63 o
  -1   5   7       1316.76       1419.84        18.28 o
   0   5   7        158.42        169.40         3.62 o
   1   5   7        728.61        642.07        13.23 o
   2   5   7         49.33         47.83         3.22 o
   3   5   7        668.30        660.01        12.78 o
   4   5   7        173.40        153.56         6.53 o
   5   5   7        206.03        202.62         7.93 o
   6   5   7         30.98         20.82         5.61 o
  -6   6   7          8.11          8.36         3.63 o
  -5   6   7          4.38          4.73         3.28 o
  -4   6   7        518.67        527.17        14.62 o
  -3   6   7        156.38        152.90         5.34 o
  -2   6   7        103.03         96.67         3.52 o
  -1   6   7          1.98          1.73         0.83 o
   0   6   7        526.42        469.58        10.37 o
   1   6   7          3.82          7.11         1.44 o
   2   6   7          0.07         -1.12         1.12 o
   3   6   7        113.73        113.96         5.05 o
   4   6   7         79.08         84.25         4.46 o
   5   6   7          4.09          4.28         1.89 o
   6   6   7          8.53         14.47         5.29 o
  -6   7   7        169.23        194.81        11.51 o
  -5   7   7          1.32          3.77         2.70 o
  -4   7   7         86.13         90.41         5.22 o
  -3   7   7       1109.29       1059.14        19.79 o
  -2   7   7        934.82        900.19        15.00 o
  -1   7   7         19.63         13.65         1.12 o
   0   7   7        321.10        273.45         5.44 o
   1   7   7         10.78         11.20         1.57 o
   2   7   7       1239.93       1224.98        20.42 o
   3   7   7       1151.51       1117.81        22.61 o
   4   7   7        319.61        328.18        13.34 o
   5   7   7         69.34         56.69         5.83 o
   6   7   7         14.63         -0.94        13.02 o
  -6   8   7        206.36        223.67        12.35 o
  -5   8   7         11.82         10.41         3.58 o
  -4   8   7        605.75        581.17        14.53 o
  -3   8   7        285.49        254.19         7.12 o
  -2   8   7         17.03         11.87         1.75 o
  -1   8   7          2.56          0.86         1.05 o
   0   8   7         90.56         85.75         3.38 o
   1   8   7         96.27         96.06         3.40 o
   2   8   7        686.82        643.36        12.64 o
   3   8   7         25.64         29.46         3.48 o
   4   8   7         24.16         20.11         3.29 o
   5   8   7          0.06          2.57         2.35 o
  -6   9   7          0.35         -0.15         2.91 o
  -5   9   7         24.71         27.38         4.22 o
  -4   9   7         34.53         33.57         3.88 o
  -3   9   7         77.03         85.84         4.25 o
  -2   9   7          0.51          1.69         1.19 o
  -1   9   7        124.37        125.29         4.82 o
   0   9   7         56.65         35.38         2.50 o
   1   9   7        384.85        337.71         7.86 o
   2   9   7         21.08         13.68         2.21 o
   3   9   7        106.13        101.16         5.66 o
   4   9   7         33.81         41.19         4.73 o
   5   9   7        308.63        317.78        16.31 o
  -6  10   7          0.01         -3.43         3.43 o
  -5  10   7         74.85         78.35         5.76 o
  -4  10   7        134.72        132.61         7.52 o
  -3  10   7         70.85         62.42         4.54 o
  -2  10   7          0.66         -0.35         0.87 o
  -1  10   7        266.25        260.67         7.33 o
   0  10   7         26.03         19.34         2.04 o
   1  10   7          0.07          0.61         1.16 o
   2  10   7         16.13         15.66         2.68 o
   3  10   7        402.45        402.73        11.29 o
   4  10   7          9.28          8.84         2.90 o
   5  10   7        289.22        322.44        28.86 o
  -5  11   7         33.11         30.01         3.69 o
  -4  11   7         45.47         40.22         4.39 o
  -3  11   7        111.22         94.31         4.86 o
  -2  11   7        234.37        213.97         7.81 o
  -1  11   7        135.03        129.81         5.29 o
   0  11   7       1607.41       1515.19        24.36 o
   1  11   7         33.36         29.29         2.45 o
   2  11   7        799.71        749.70        15.43 o
   3  11   7        294.32        273.03         9.58 o
   4  11   7        235.03        226.66        10.28 o
   5  11   7          5.94          6.48         3.67 o
  -5  12   7         64.43         58.23         5.13 o
  -4  12   7        573.83        564.93        15.62 o
  -3  12   7         24.28         32.45         3.30 o
  -2  12   7          0.86         -0.09         1.58 o
  -1  12   7         97.49         98.48         4.66 o
   0  12   7       3708.70       3691.60        53.47 o
   1  12   7         29.31         26.57         2.29 o
   2  12   7        378.66        378.84        10.28 o
   3  12   7         38.05         29.06         3.56 o
   4  12   7        238.48        256.01        10.92 o
   5  12   7         12.44          9.74         4.00 o
  -5  13   7          0.08         -1.54         1.88 o
  -4  13   7          4.55         -1.35         1.80 o
  -3  13   7        122.72        103.95         4.72 o
  -2  13   7         16.42         18.69         2.85 o
  -1  13   7        881.82        845.01        17.77 o
   0  13   7        351.62        346.05         8.21 o
   1  13   7         31.69         36.74         3.09 o
   2  13   7         34.29         27.21         2.93 o
   3  13   7          1.15          0.44         1.94 o
   4  13   7        132.87        139.76         7.47 o
   5  13   7        134.80        128.62        10.72 o
  -5  14   7          0.81          2.09         2.57 o
  -4  14   7        139.50        144.06         6.10 o
  -3  14   7        165.52        150.43         7.22 o
  -2  14   7        394.05        370.33        10.52 o
  -1  14   7        490.15        485.48        12.07 o
   0  14   7        841.19        817.51        16.21 o
   1  14   7        649.59        651.65        12.86 o
   2  14   7         15.51         10.80         2.22 o
   3  14   7         29.09         40.07         4.52 o
   4  14   7         36.12         46.48         5.30 o
   5  14   7        260.36        219.95        26.32 o
  -5  15   7        172.90        183.35         8.91 o
  -4  15   7        138.48        130.31         5.70 o
  -3  15   7         27.25         26.74         3.54 o
  -2  15   7        103.73        115.08         5.62 o
  -1  15   7         43.35         45.96         3.85 o
   0  15   7         10.80         10.06         1.75 o
   1  15   7        727.93        754.90        13.80 o
   2  15   7         26.67         23.85         3.63 o
   3  15   7        271.20        274.57         9.20 o
   4  15   7          5.42          6.16         2.73 o
   5  15   7        204.10        161.59        23.46 o
  -5  16   7          9.48          8.70         3.25 o
  -4  16   7         15.84         15.68         2.28 o
  -3  16   7         36.16         32.15         3.73 o
  -2  16   7        486.55        513.59        13.21 o
  -1  16   7        182.22        197.66         6.99 o
   0  16   7          3.12          1.65         1.37 o
   1  16   7        202.26        208.20         5.72 o
   2  16   7         29.25         37.42         3.24 o
   3  16   7        270.80        240.67         9.16 o
   4  16   7         73.80         69.78         5.83 o
  -5  17   7         28.59         24.81         3.49 o
  -4  17   7         91.14         72.90         5.43 o
  -3  17   7          4.01          1.87         2.39 o
  -2  17   7        881.83        913.95        18.93 o
  -1  17   7          7.37          6.20         1.98 o
   0  17   7        130.83        145.32         5.79 o
   1  17   7        372.23        366.91         9.76 o
   2  17   7         87.24         91.60         4.69 o
   3  17   7         96.18         81.94         5.16 o
   4  17   7       1086.74       1123.12        26.94 o
  -4  18   7        141.04        134.80         6.86 o
  -3  18   7         13.87         12.15         2.80 o
  -2  18   7          8.57          9.49         2.23 o
  -1  18   7         10.35          7.22         2.14 o
   0  18   7        246.80        247.36         7.04 o
   1  18   7         15.60         16.03         2.56 o
   2  18   7          1.39          0.63         1.36 o
   3  18   7         29.45         28.70         3.35 o
   4  18   7          0.66         -2.77         2.77 o
  -4  19   7          0.18          0.04         2.22 o
  -3  19   7         22.11         17.27         5.13 o
  -2  19   7        514.98        514.32        16.23 o
  -1  19   7          1.03          0.22         1.59 o
   0  19   7         85.21         86.99         4.31 o
   1  19   7        978.93        999.90        22.40 o
   2  19   7         27.50         28.72         2.86 o
   3  19   7          0.67          0.63         1.76 o
   4  19   7         13.00         14.26         5.78 o
  -4  20   7          2.09          0.38         2.11 o
  -3  20   7         79.26         84.87         5.93 o
  -2  20   7         32.85         30.73         7.29 o
  -1  20   7        738.68        772.88        17.75 o
   0  20   7        329.46        341.65        10.18 o
   1  20   7         30.11         30.83         5.10 o
   2  20   7         79.30         87.38         5.14 o
   3  20   7        201.36        211.76         9.48 o
  -4  21   7         44.61         28.32         9.15 o
  -3  21   7         41.54         41.77         4.57 o
  -2  21   7        237.74        232.94         9.10 o
  -1  21   7        191.97        188.64         7.35 o
   0  21   7        350.19        375.58        10.54 o
   1  21   7        108.89        110.80         9.12 o
   2  21   7          2.55          1.87         1.06 o
   3  21   7         53.70         54.18         5.44 o
  -3  22   7        197.84        196.50         8.51 o
  -2  22   7          1.47          0.63         1.99 o
  -1  22   7         79.10         74.18         4.93 o
   0  22   7          4.79          4.00         1.52 o
   1  22   7          4.09          3.62         2.46 o
   2  22   7        351.14        365.07        21.06 o
   3  22   7         27.55         26.27         7.00 o
  -3  23   7        191.06        223.99        22.46 o
  -2  23   7        118.03        122.28         6.36 o
  -1  23   7         28.90         31.71         3.51 o
   0  23   7          0.74          2.14         1.93 o
   1  23   7        329.83        378.67        18.70 o
   2  23   7         59.66         42.71         8.23 o
  -2  24   7          0.42         -0.43         1.86 o
  -1  24   7        303.75        324.49        11.39 o
   0  24   7          0.02         -0.55         1.34 o
   1  24   7         31.37         27.40         7.51 o
  -2  25   7        224.56        226.26        12.84 o
  -1  25   7          7.65          4.72         2.08 o
   0  25   7          0.52          0.04         2.07 o
   1  25   7        190.04        170.27        14.69 o
  -6   0   8         78.54         78.09        18.31 o
  -4   0   8        365.59        344.18        16.29 o
  -2   0   8          0.91         -0.02         1.55 o
   0   0   8         11.07          8.96         2.05 o
   2   0   8       3552.15       3388.47        66.06 o
   4   0   8         76.52         64.73         6.37 o
   6   0   8        465.46        444.48        42.34 o
  -6   1   8        129.78        139.41        20.38 o
  -5   1   8         69.37         84.59         8.22 o
  -4   1   8         21.07         25.07         4.05 o
  -3   1   8        250.79        263.73         7.81 o
  -2   1   8        369.03        337.96         7.98 o
  -1   1   8         58.58         63.48         3.39 o
   0   1   8        248.91        221.50         5.12 o
   1   1   8        110.01        113.09         4.11 o
   2   1   8        678.88        679.40        12.29 o
   3   1   8        348.43        334.20         8.44 o
   4   1   8        339.49        314.52         9.27 o
   5   1   8         50.12         51.58         4.27 o
   6   1   8         29.94         18.02        14.02 o
  -6   2   8        121.86        110.92        15.63 o
  -5   2   8        165.82        183.14        11.40 o
  -4   2   8          9.61         11.50         2.80 o
  -3   2   8          0.53          0.18         1.39 o
  -2   2   8        140.50        127.65         5.22 o
  -1   2   8       2760.18       2683.19        37.24 o
   0   2   8          0.16          1.52         1.06 o
   1   2   8        258.46        205.99         5.40 o
   2   2   8        426.21        420.75         8.78 o
   3   2   8        292.27        262.62         7.26 o
   4   2   8        202.48        201.06         7.19 o
   5   2   8        479.52        476.90        13.54 o
   6   2   8        164.21        173.27        37.90 o
  -6   3   8          0.01         -3.24         3.24 o
  -5   3   8        122.87        131.33        13.15 o
  -4   3   8        334.21        328.41        11.13 o
  -3   3   8        630.48        640.12        13.83 o
  -2   3   8        184.17        190.37         5.39 o
  -1   3   8         46.09         58.53         2.80 o
   0   3   8        307.35        313.37         6.28 o
   1   3   8        330.39        310.89         6.91 o
   2   3   8         63.24         51.73         3.08 o
   3   3   8          0.08          0.58         1.39 o
   4   3   8        149.29        135.17         5.83 o
   5   3   8          2.17          2.52         2.06 o
  -6   4   8         14.72          7.46         3.98 o
  -5   4   8          8.88          3.34         4.11 o
  -4   4   8       1357.52       1324.10        28.85 o
  -3   4   8         22.82         18.84         2.53 o
  -2   4   8        405.08        387.81         8.38 o
  -1   4   8        315.00        310.89         6.57 o
   0   4   8          2.02          3.09         0.98 o
   1   4   8        215.95        222.05         5.30 o
   2   4   8       3270.03       3150.72        43.67 o
   3   4   8        126.47        108.95         4.46 o
   4   4   8        199.50        195.05         7.03 o
   5   4   8        363.84        377.60        11.56 o
  -6   5   8        181.52        201.19        14.13 o
  -5   5   8        121.27        107.93         8.41 o
  -4   5   8        141.27        137.43         6.96 o
  -3   5   8        679.73        660.21        13.41 o
  -2   5   8        216.67        189.79         5.44 o
  -1   5   8         39.80         39.84         2.47 o
   0   5   8        283.06        248.22         5.21 o
   1   5   8         98.51         83.97         4.11 o
   2   5   8        823.13        817.89        15.21 o
   3   5   8       1041.08        960.66        17.21 o
   4   5   8        473.95        477.58        12.92 o
   5   5   8        137.65        143.72         6.48 o
  -6   6   8          8.46         -1.00         3.01 o
  -5   6   8        152.50        149.91         9.68 o
  -4   6   8         29.08         36.28         4.30 o
  -3   6   8         10.26          8.69         1.94 o
  -2   6   8       1828.76       1867.31        29.24 o
  -1   6   8         89.31         62.52         2.55 o
   0   6   8         51.36         38.12         2.44 o
   1   6   8       1075.85       1046.17        17.10 o
   2   6   8        451.50        403.70         9.29 o
   3   6   8         32.87         35.04         3.62 o
   4   6   8        326.74        328.41        11.50 o
   5   6   8         66.87         65.26         5.78 o
  -6   7   8         19.76         14.10         4.04 o
  -5   7   8         13.42          5.34         3.00 o
  -4   7   8          9.00         11.06         2.60 o
  -3   7   8         14.80         13.68         2.38 o
  -2   7   8       1510.19       1414.59        23.23 o
  -1   7   8        400.92        404.96         7.93 o
   0   7   8        160.27        156.27         4.33 o
   1   7   8        830.78        763.18        13.46 o
   2   7   8         18.03         13.30         2.14 o
   3   7   8        171.95        172.70         8.15 o
   4   7   8         73.39         70.49         5.68 o
   5   7   8         28.91         29.62         5.37 o
  -6   8   8         20.03          6.75        14.02 o
  -5   8   8        450.33        450.49        17.71 o
  -4   8   8        341.22        349.06        10.66 o
  -3   8   8        165.92        153.57         5.89 o
  -2   8   8        141.45        130.42         4.67 o
  -1   8   8       1999.75       1938.71        32.16 o
   0   8   8         14.44         12.27         1.76 o
   1   8   8        199.22        203.31         5.78 o
   2   8   8        262.70        255.71         7.58 o
   3   8   8        818.86        806.49        18.32 o
   4   8   8         18.35         13.54         3.56 o
   5   8   8        319.11        308.12        12.99 o
  -6   9   8          0.05          2.00         5.44 o
  -5   9   8          4.43          0.98         2.36 o
  -4   9   8        489.15        483.29        14.16 o
  -3   9   8          0.25         -1.45         1.45 o
  -2   9   8        361.75        342.64         9.18 o
  -1   9   8        204.34        220.85         6.79 o
   0   9   8         84.22         67.54         3.57 o
   1   9   8        197.65        205.15         6.50 o
   2   9   8        118.20        108.91         4.91 o
   3   9   8         40.03         37.87         4.36 o
   4   9   8         83.53         87.99         6.24 o
   5   9   8         45.47         48.18         5.61 o
  -5  10   8        234.36        269.43        10.68 o
  -4  10   8        151.03        148.66         8.22 o
  -3  10   8        421.99        399.64        11.11 o
  -2  10   8          4.09          2.38         1.61 o
  -1  10   8        124.28        147.53         5.56 o
   0  10   8        406.91        345.58         8.40 o
   1  10   8         65.63         61.49         3.88 o
   2  10   8         87.59         74.18         4.74 o
   3  10   8        408.85        430.55        13.03 o
   4  10   8         67.82         61.48         5.35 o
   5  10   8          5.35          1.60         3.84 o
  -5  11   8        299.42        318.30        12.19 o
  -4  11   8          0.00          2.23         2.12 o
  -3  11   8         55.85         58.24         4.45 o
  -2  11   8         52.16         48.16         4.06 o
  -1  11   8        305.29        277.84         8.51 o
   0  11   8         10.49         12.18         2.07 o
   1  11   8        631.44        605.16        13.14 o
   2  11   8         62.22         77.01         4.58 o
   3  11   8        164.24        163.54         7.55 o
   4  11   8         38.60         40.39         5.42 o
   5  11   8         51.55         54.46         8.10 o
  -5  12   8          0.05         -1.35         3.08 o
  -4  12   8         15.05         12.43         2.69 o
  -3  12   8         18.29         15.79         2.56 o
  -2  12   8         11.68         14.07         2.52 o
  -1  12   8         23.41         15.48         2.39 o
   0  12   8         32.62         55.87         3.77 o
   1  12   8         40.96         44.73         3.55 o
   2  12   8         81.80         85.83         6.14 o
   3  12   8         98.19        106.70         6.82 o
   4  12   8         46.84         45.97         7.49 o
   5  12   8        358.21        415.62        38.33 o
  -5  13   8          4.28          6.17         3.44 o
  -4  13   8        140.76        149.18         9.10 o
  -3  13   8        337.21        348.44        14.52 o
  -2  13   8          1.09         -0.08         1.72 o
  -1  13   8        120.98        137.28         5.74 o
   0  13   8       1099.43       1064.27        20.19 o
   1  13   8          1.21          0.86         1.39 o
   2  13   8          0.02          1.11         1.73 o
   3  13   8        617.07        609.07        16.62 o
   4  13   8        269.49        273.31        11.54 o
  -5  14   8         10.01          8.64         2.36 o
  -4  14   8        151.53        174.93         8.07 o
  -3  14   8         66.66         59.52         7.21 o
  -2  14   8        204.43        200.26         7.62 o
  -1  14   8         66.13         71.89         4.51 o
   0  14   8         82.93         77.62         4.21 o
   1  14   8        110.98        111.44         4.87 o
   2  14   8        147.04        162.28         6.98 o
   3  14   8        277.13        281.66        10.20 o
   4  14   8          2.56         -2.05         2.31 o
  -5  15   8          3.14          1.50         1.99 o
  -4  15   8         28.37         28.25         2.84 o
  -3  15   8         32.80         34.05         4.42 o
  -2  15   8        132.34        146.35         6.48 o
  -1  15   8          9.55          5.68         2.39 o
   0  15   8        356.25        356.04         9.35 o
   1  15   8        365.18        353.34        10.33 o
   2  15   8        165.77        164.73         7.05 o
   3  15   8          0.91          1.31         2.06 o
   4  15   8          2.31          2.66         3.39 o
  -5  16   8         29.81         24.70         3.92 o
  -4  16   8         80.14         75.98         7.23 o
  -3  16   8         26.05         20.97         3.61 o
  -2  16   8        135.95        126.21         6.15 o
  -1  16   8        533.60        529.64        13.45 o
   0  16   8        103.56        105.43         4.77 o
   1  16   8          3.62          1.63         2.63 o
   2  16   8         52.33         48.18         4.68 o
   3  16   8        207.68        225.82         8.43 o
   4  16   8        151.15        174.53        10.32 o
  -4  17   8          1.22         -0.12         3.02 o
  -3  17   8        235.73        247.26         9.26 o
  -2  17   8          0.84          1.27         1.77 o
  -1  17   8        107.41        108.36         5.53 o
   0  17   8          5.03          4.66         1.59 o
   1  17   8        262.15        273.67         8.50 o
   2  17   8          5.23          3.07         1.55 o
   3  17   8        433.60        447.61        12.79 o
   4  17   8         13.23         15.76         5.00 o
  -4  18   8         26.79         21.19         3.86 o
  -3  18   8         63.55         66.19         5.40 o
  -2  18   8        712.57        688.04        15.91 o
  -1  18   8        191.66        201.41         7.54 o
   0  18   8         11.80          9.17         2.70 o
   1  18   8        577.04        578.70        14.13 o
   2  18   8         83.11         97.25         5.09 o
   3  18   8         78.68         72.80         5.21 o
   4  18   8        250.73        269.73        16.52 o
  -4  19   8         91.90        107.23         8.07 o
  -3  19   8         14.25         14.88         2.90 o
  -2  19   8        136.44        168.56         7.22 o
  -1  19   8         13.44         11.85         2.19 o
   0  19   8        381.70        411.65        10.71 o
   1  19   8        105.82        111.27         5.48 o
   2  19   8         24.28         23.61         3.04 o
   3  19   8         12.32         11.70         2.51 o
  -3  20   8         81.26         80.69         5.86 o
  -2  20   8        141.44        150.79        10.91 o
  -1  20   8        147.13        153.78         6.67 o
   0  20   8        157.77        166.00         6.23 o
   1  20   8          5.78          5.36         2.85 o
   2  20   8         79.00        104.99         8.26 o
   3  20   8         38.42         42.81         4.28 o
  -3  21   8        472.45        468.45        14.59 o
  -2  21   8        113.75        122.67         9.92 o
  -1  21   8         41.19         40.47         3.82 o
   0  21   8         85.81         92.75         5.36 o
   1  21   8        246.37        252.25        14.72 o
   2  21   8          0.01          0.50         2.95 o
   3  21   8         79.69         98.25         9.61 o
  -3  22   8         11.85         11.73         6.01 o
  -2  22   8         13.89         19.89         4.09 o
  -1  22   8         31.00         26.24         4.70 o
   0  22   8          0.14         -0.28         1.40 o
   1  22   8         10.38         17.98         4.91 o
   2  22   8          0.36         -1.00         5.23 o
  -2  23   8         71.71         56.24         4.78 o
  -1  23   8        227.07        218.97         9.00 o
   0  23   8        607.54        626.43        15.44 o
   1  23   8          0.40         -3.75         6.75 o
   2  23   8          1.97         14.59        10.30 o
  -2  24   8         49.21         39.76        10.58 o
  -1  24   8         89.54        111.59         5.89 o
   0  24   8        249.16        251.69         8.68 o
   1  24   8         14.76         -1.72         6.87 o
   0  25   8        101.23         99.55        17.74 o
  -5   0   9        861.97        837.40        38.91 o
  -3   0   9        102.80        102.28         6.99 o
  -1   0   9        367.16        367.49        11.36 o
   1   0   9       4621.13       4483.85        85.57 o
   3   0   9        617.44        559.75        16.29 o
   5   0   9         31.90         35.75         5.54 o
  -6   1   9         61.52         70.97         9.06 o
  -5   1   9         65.89         51.77         7.15 o
  -4   1   9        188.33        203.83         8.86 o
  -3   1   9        236.84        238.15         7.64 o
  -2   1   9        490.51        498.26        10.08 o
  -1   1   9          7.76          2.98         1.39 o
   0   1   9       1995.04       1850.88        24.94 o
   1   1   9         70.98         70.31         3.44 o
   2   1   9          2.38          2.41         1.42 o
   3   1   9         10.33          6.89         1.89 o
   4   1   9        650.20        611.16        16.84 o
   5   1   9        226.87        227.65         8.54 o
  -6   2   9         26.57         22.94         5.55 o
  -5   2   9          1.53          1.36         3.04 o
  -4   2   9        284.27        296.87        12.87 o
  -3   2   9          1.22          0.26         1.71 o
  -2   2   9       1279.45       1208.92        20.59 o
  -1   2   9        355.20        330.84         7.51 o
   0   2   9         36.65         41.77         2.64 o
   1   2   9        291.48        300.79         7.11 o
   2   2   9       2060.98       1919.90        28.60 o
   3   2   9         32.89         35.99         3.26 o
   4   2   9        287.24        283.97         8.80 o
   5   2   9        256.38        261.44        10.43 o
  -6   3   9         13.10         13.08         5.33 o
  -5   3   9         11.20          5.23         4.43 o
  -4   3   9        184.29        167.72         7.85 o
  -3   3   9         32.43         23.12         3.25 o
  -2   3   9         48.52         53.38         3.74 o
  -1   3   9         18.66         21.75         2.22 o
   0   3   9        118.66        110.07         3.66 o
   1   3   9        336.29        349.59         7.80 o
   2   3   9        169.44        179.02         5.39 o
   3   3   9          1.28          2.11         1.51 o
   4   3   9         12.13         12.51         2.44 o
   5   3   9          4.95          6.94         2.35 o
  -6   4   9        216.30        226.72        22.74 o
  -5   4   9        484.67        517.88        23.18 o
  -4   4   9          0.76         -2.01         2.01 o
  -3   4   9        745.76        697.43        15.07 o
  -2   4   9       1134.32       1109.87        19.32 o
  -1   4   9        131.11        111.37         4.07 o
   0   4   9          2.23          3.82         1.24 o
   1   4   9       1498.69       1420.82        21.89 o
   2   4   9       1527.10       1454.26        22.62 o
   3   4   9         35.32         28.74         2.79 o
   4   4   9         62.43         69.04         4.59 o
   5   4   9        276.46        294.16         9.83 o
  -6   5   9         10.31         14.84         6.15 o
  -5   5   9         66.37         61.64         9.06 o
  -4   5   9          0.12         -1.62         2.17 o
  -3   5   9        111.45        122.38         5.41 o
  -2   5   9          0.00         -0.45         1.44 o
  -1   5   9         46.67         40.86         2.86 o
   0   5   9          0.04         -0.32         0.81 o
   1   5   9         50.62         44.08         3.31 o
   2   5   9        195.53        216.56         6.71 o
   3   5   9        820.50        779.17        16.67 o
   4   5   9          0.18         -0.66         2.13 o
   5   5   9          4.17         -1.17         2.25 o
  -6   6   9         12.59         30.04        11.73 o
  -5   6   9        116.77        131.77        10.55 o
  -4   6   9        365.09        361.95        13.43 o
  -3   6   9         20.05         16.61         2.55 o
  -2   6   9        189.16        173.62         6.14 o
  -1   6   9        377.21        333.14         7.50 o
   0   6   9        179.40        174.69         5.03 o
   1   6   9        605.77        577.86        11.97 o
   2   6   9        522.22        500.76        11.14 o
   3   6   9         74.68         69.75         5.15 o
   4   6   9        467.88        464.39        14.51 o
   5   6   9        112.59        121.89         7.58 o
  -6   7   9        129.39        200.78        27.18 o
  -5   7   9          0.20          3.83         2.62 o
  -4   7   9         21.21         24.52         3.70 o
  -3   7   9          4.70          1.41         1.62 o
  -2   7   9        143.25        135.10         5.00 o
  -1   7   9       1465.28       1394.09        32.85 o
   0   7   9        290.06        236.30         5.77 o
   1   7   9       1779.85       1705.74        27.49 o
   2   7   9         24.03         10.97         2.29 o
   3   7   9        105.48        117.85         6.05 o
   4   7   9        107.93        113.73         8.83 o
   5   7   9         29.21         32.61         4.90 o
  -5   8   9         38.82         40.23         7.03 o
  -4   8   9         35.02         34.78         4.82 o
  -3   8   9          2.97          1.87         1.87 o
  -2   8   9        186.69        184.22         6.51 o
  -1   8   9        329.77        298.54        10.43 o
   0   8   9         28.51         24.90         2.73 o
   1   8   9         34.37         37.70         3.62 o
   2   8   9         64.95         72.82         5.33 o
   3   8   9        438.11        418.97        13.09 o
   4   8   9        451.28        465.84        15.97 o
   5   8   9          4.40          5.12         3.09 o
  -5   9   9          0.11          4.88         2.94 o
  -4   9   9          1.60          0.93         1.94 o
  -3   9   9        349.27        349.66        12.38 o
  -2   9   9         44.19         36.63         4.12 o
  -1   9   9       1061.61       1034.00        21.31 o
   0   9   9        226.51        207.45         6.45 o
   1   9   9        555.80        491.03        14.67 o
   2   9   9         58.84         65.15         4.58 o
   3   9   9        340.15        319.68        11.17 o
   4   9   9          7.83          4.80         3.95 o
   5   9   9          2.15          1.64         4.24 o
  -5  10   9        131.22        152.70        11.75 o
  -4  10   9          0.13         -1.79         1.79 o
  -3  10   9       1189.82       1197.78        28.87 o
  -2  10   9         20.68         20.25         3.43 o
  -1  10   9        938.80        910.76        19.74 o
   0  10   9        194.35        167.51         6.70 o
   1  10   9        259.71        276.12         8.18 o
   2  10   9        299.38        259.72         9.35 o
   3  10   9         68.19         75.05         5.72 o
   4  10   9         91.63         88.65         6.49 o
   5  10   9        370.31        381.30        24.07 o
  -5  11   9          0.64          6.98         2.81 o
  -4  11   9         57.58         45.50         6.69 o
  -3  11   9        126.77        122.34         5.97 o
  -2  11   9          2.63          1.57         2.09 o
  -1  11   9        360.91        345.01        11.46 o
   0  11   9       1031.28        924.61        19.79 o
   1  11   9        597.65        618.44        13.81 o
   2  11   9        155.40        154.50         7.11 o
   3  11   9         21.49         20.66         3.54 o
   4  11   9        236.48        254.09        11.36 o
   5  11   9         58.27         70.08        16.31 o
  -5  12   9         16.23         12.18         5.86 o
  -4  12   9          2.71          0.98         2.46 o
  -3  12   9         16.88         17.24         3.68 o
  -2  12   9        169.55        169.16         7.61 o
  -1  12   9        329.05        318.54        10.55 o
   0  12   9          0.00          0.81         2.30 o
   1  12   9         11.90         12.44         2.42 o
   2  12   9         32.94         41.50         4.23 o
   3  12   9         29.00         24.63         4.19 o
   4  12   9         39.90         36.65         5.60 o
  -5  13   9          0.32          0.67         2.05 o
  -4  13   9         98.47        111.16         6.06 o
  -3  13   9         60.61         53.49         5.90 o
  -2  13   9         30.83         28.65         5.79 o
  -1  13   9         94.28        106.57         5.92 o
   0  13   9         33.52         45.26         3.95 o
   1  13   9         39.01         45.13         3.70 o
   2  13   9        130.51        129.96         6.52 o
   3  13   9        173.61        172.99         9.12 o
   4  13   9          0.69         -2.41         2.41 o
  -5  14   9         37.73         36.70         5.14 o
  -4  14   9          4.86          7.25         2.15 o
  -3  14   9         26.68         26.09         4.13 o
  -2  14   9          5.64          0.09         2.06 o
  -1  14   9        377.37        370.30        11.68 o
   0  14   9          0.42         -1.60         1.60 o
   1  14   9         20.09         24.66         2.98 o
   2  14   9          1.43         -0.03         2.05 o
   3  14   9         80.80         69.48         6.08 o
   4  14   9        119.11        133.60        13.59 o
  -4  15   9         71.31         59.24         7.32 o
  -3  15   9        318.98        334.72        14.64 o
  -2  15   9         15.09         11.98         2.83 o
  -1  15   9        468.15        445.63        13.27 o
   0  15   9         65.93         68.70         4.70 o
   1  15   9        207.21        227.99         7.65 o
   2  15   9         12.89         11.31         2.40 o
   3  15   9        502.89        532.67        16.24 o
   4  15   9         13.22         18.83         3.55 o
  -4  16   9          1.57         -2.01         2.01 o
  -3  16   9          2.66          3.40         2.23 o
  -2  16   9        125.14        140.30         7.17 o
  -1  16   9         83.32         98.17         5.99 o
   0  16   9         72.65         70.79         4.62 o
   1  16   9         72.55         71.34         5.07 o
   2  16   9          0.24          1.00         1.94 o
   3  16   9          6.99          5.62         2.94 o
   4  16   9        188.21        172.48        16.98 o
  -4  17   9        196.91        228.55        10.21 o
  -3  17   9         23.55         16.50         5.12 o
  -2  17   9         58.32         54.20         6.50 o
  -1  17   9          2.13          1.48         1.78 o
   0  17   9        346.13        350.73        10.62 o
   1  17   9         10.87          6.25         2.66 o
   2  17   9         23.60         18.14         2.89 o
   3  17   9         37.88         31.28         5.02 o
  -4  18   9        525.38        571.49        46.06 o
  -3  18   9         14.88         11.83         3.10 o
  -2  18   9         65.16         52.66         5.29 o
  -1  18   9          0.86         -1.47         1.47 o
   0  18   9         59.76         56.88         4.65 o
   1  18   9        154.55        180.80         7.22 o
   2  18   9        188.38        212.62         7.91 o
   3  18   9         13.25         10.10         3.80 o
  -3  19   9         84.23         97.62         6.50 o
  -2  19   9         59.51         63.38         5.48 o
  -1  19   9        211.59        241.07         9.55 o
   0  19   9          0.08         -1.30         1.30 o
   1  19   9          9.32         10.78         2.42 o
   2  19   9         10.73         10.76         2.63 o
   3  19   9        124.88        142.75         7.82 o
  -3  20   9         39.72         34.27         6.03 o
  -2  20   9         72.85         80.76         7.77 o
  -1  20   9        386.03        431.90        16.68 o
   0  20   9         63.95         81.62         4.60 o
   1  20   9         18.15         21.10         3.00 o
   2  20   9        276.00        291.73        10.06 o
   3  20   9        153.70        157.18         9.80 o
  -2  21   9        153.17        158.18         8.49 o
  -1  21   9          0.04          0.90         2.19 o
   0  21   9        349.14        386.01        11.94 o
   1  21   9        142.70        146.91        11.44 o
   2  21   9        220.68        220.88        14.95 o
  -2  22   9        204.33        196.57        13.41 o
  -1  22   9         26.07         25.03         4.18 o
   0  22   9         32.27         34.30         3.20 o
   1  22   9         53.76         59.83         9.12 o
   2  22   9        439.54        524.00        42.05 o
  -1  23   9         19.40         25.53        11.60 o
   0  23   9        518.50        560.45        17.17 o
   1  23   9         16.75         26.89        10.01 o
   0  24   9         50.31         37.22        10.95 o
  -6   0  10        667.70        786.29        54.64 o
  -4   0  10        793.52        776.92        28.88 o
  -2   0  10        558.48        520.17        17.21 o
   0   0  10         29.54         25.91         3.28 o
   2   0  10         31.61         33.69         4.11 o
   4   0  10        715.24        725.79        23.14 o
  -6   1  10         75.44         91.54        18.88 o
  -5   1  10         72.88         78.99         7.92 o
  -4   1  10         42.22         42.65         4.91 o
  -3   1  10          1.10         -1.56         1.56 o
  -2   1  10         23.30         21.16         2.64 o
  -1   1  10         36.14         41.48         3.21 o
   0   1  10        489.04        469.36         8.98 o
   1   1  10         22.00         17.76         2.28 o
   2   1  10         25.15         25.38         2.59 o
   3   1  10          0.29          0.45         1.65 o
   4   1  10        306.59        318.99         9.62 o
   5   1  10         72.54         88.71         5.56 o
  -5   2  10        244.69        248.51        13.17 o
  -4   2  10         11.08          5.03         2.81 o
  -3   2  10        229.02        245.66         8.66 o
  -2   2  10          0.07          3.08         1.61 o
  -1   2  10        325.21        301.07         7.37 o
   0   2  10        264.44        236.50         5.86 o
   1   2  10       2118.68       1959.34        29.24 o
   2   2  10         41.36         37.74         3.06 o
   3   2  10          4.01          4.58         1.92 o
   4   2  10         30.40         29.52         3.41 o
   5   2  10        833.57        868.00        20.70 o
  -5   3  10         24.22         23.42         5.05 o
  -4   3  10          9.84         17.69         3.73 o
  -3   3  10         65.25         68.61         5.25 o
  -2   3  10       1852.12       1780.00        28.78 o
  -1   3  10       1587.20       1492.64        23.20 o
   0   3  10        783.31        712.78        11.99 o
   1   3  10         33.57         36.22         2.83 o
   2   3  10         59.69         58.88         3.56 o
   3   3  10        738.51        702.60        14.40 o
   4   3  10        164.29        169.74         6.69 o
   5   3  10        163.69        159.46         8.59 o
  -5   4  10         11.06          5.49         6.39 o
  -4   4  10          2.39          5.19         2.59 o
  -3   4  10        405.69        424.35        12.01 o
  -2   4  10        511.40        484.26        10.97 o
  -1   4  10        167.48        167.90         6.00 o
   0   4  10        464.38        475.88         8.97 o
   1   4  10         87.69         74.61         3.43 o
   2   4  10        589.10        532.85        10.79 o
   3   4  10        252.31        239.86         7.11 o
   4   4  10        332.44        363.33        10.70 o
   5   4  10          4.01          2.53         2.38 o
  -5   5  10         15.32         18.49         5.50 o
  -4   5  10        298.41        302.67        11.10 o
  -3   5  10        278.52        257.95         8.26 o
  -2   5  10         47.52         37.58         3.50 o
  -1   5  10        130.09        111.13         4.50 o
   0   5  10        233.55        208.79         5.26 o
   1   5  10        461.88        468.80        10.71 o
   2   5  10         24.98         16.46         2.56 o
   3   5  10        148.20        137.05         6.74 o
   4   5  10          7.21         11.29         2.85 o
   5   5  10         57.36         63.67         7.13 o
  -5   6  10         47.52         31.48         6.38 o
  -4   6  10         54.48         60.98         6.19 o
  -3   6  10          0.12          0.74         1.70 o
  -2   6  10       1966.28       1969.99        33.36 o
  -1   6  10        322.75        282.09         7.81 o
   0   6  10         60.44         60.71         3.38 o
   1   6  10          6.46          0.15         1.53 o
   2   6  10          2.27          3.63         1.70 o
   3   6  10        225.93        227.76         8.67 o
   4   6  10        466.49        476.03        15.33 o
   5   6  10          0.27          6.76         6.90 o
  -5   7  10        146.82        139.76        12.96 o
  -4   7  10         56.68         42.56         5.86 o
  -3   7  10        305.17        320.67        10.09 o
  -2   7  10        109.59        109.34         5.30 o
  -1   7  10        155.11        177.56         7.63 o
   0   7  10        224.78        195.68         6.90 o
   1   7  10         10.84         13.83         2.73 o
   2   7  10          5.48          1.31         1.94 o
   3   7  10        175.99        169.24         8.47 o
   4   7  10          6.35          4.35         3.06 o
   5   7  10         20.13         12.59        10.01 o
  -5   8  10        212.47        229.16        17.18 o
  -4   8  10          1.23          1.71         2.63 o
  -3   8  10        306.54        328.49        10.35 o
  -2   8  10        180.88        167.43         6.07 o
  -1   8  10        136.99        115.55         6.24 o
   0   8  10        943.42        904.95        18.24 o
   1   8  10       2238.34       2144.34        42.25 o
   2   8  10          9.33         10.70         2.64 o
   3   8  10         33.68         32.07         4.27 o
   4   8  10         45.36         63.74         6.32 o
   5   8  10         10.65         -0.86         8.01 o
  -5   9  10         25.58         20.34         4.16 o
  -4   9  10        215.04        218.86        10.92 o
  -3   9  10         11.65          6.49         2.12 o
  -2   9  10        305.13        291.76        10.40 o
  -1   9  10          0.05         -0.96         1.48 o
   0   9  10         89.94         94.93         4.95 o
   1   9  10         37.37         21.73         2.98 o
   2   9  10       1784.56       1610.60        33.64 o
   3   9  10        102.11         88.14         6.32 o
   4   9  10        158.11        148.76         9.69 o
  -5  10  10          1.44         -2.47         2.47 o
  -4  10  10          3.03          0.57         2.90 o
  -3  10  10          0.12         -1.56         1.56 o
  -2  10  10        184.27        170.48         7.78 o
  -1  10  10         42.38         52.55         4.63 o
   0  10  10        481.77        519.02        16.71 o
   1  10  10         15.46         15.93         2.76 o
   2  10  10         57.55         66.30         5.45 o
   3  10  10         82.10         64.57         5.55 o
   4  10  10        189.03        184.50         9.76 o
  -5  11  10         56.21         50.80         6.03 o
  -4  11  10         92.71         97.10         8.08 o
  -3  11  10        403.88        412.27        11.57 o
  -2  11  10        134.15        125.23         6.79 o
  -1  11  10          6.72          5.12         2.18 o
   0  11  10         45.44         40.24         4.07 o
   1  11  10         47.78         48.44         4.03 o
   2  11  10        464.56        444.32        15.47 o
   3  11  10        178.41        177.83         8.36 o
   4  11  10         75.06         75.82         6.53 o
  -5  12  10        167.94        173.26        12.44 o
  -4  12  10         24.08         25.90         3.42 o
  -3  12  10        337.04        347.24        13.43 o
  -2  12  10         10.63          3.60         2.32 o
  -1  12  10         14.18          9.98         2.57 o
   0  12  10        101.19         89.41         5.93 o
   1  12  10          8.11          5.59         2.11 o
   2  12  10         20.34         17.29         3.58 o
   3  12  10        616.39        648.40        19.76 o
   4  12  10         80.83         98.02         7.62 o
  -5  13  10        105.53        134.69        15.76 o
  -4  13  10        388.83        412.96        14.41 o
  -3  13  10        148.41        141.62         8.18 o
  -2  13  10          0.00          2.51         2.15 o
  -1  13  10        182.50        174.70         7.96 o
   0  13  10         53.58         61.98         4.92 o
   1  13  10         50.73         45.73         3.92 o
   2  13  10        227.71        235.17        10.10 o
   3  13  10        215.66        237.40        10.61 o
   4  13  10         21.24         14.10         4.00 o
  -4  14  10          0.26          0.15         4.28 o
  -3  14  10          9.18          3.93         4.53 o
  -2  14  10        129.60        138.45         8.42 o
  -1  14  10          2.53          3.80         2.26 o
   0  14  10        145.55        160.02         6.85 o
   1  14  10          0.03         -1.78         1.96 o
   2  14  10        298.50        305.00        11.69 o
   3  14  10          1.01         -1.72         1.99 o
   4  14  10         59.26         44.02         9.42 o
  -4  15  10        125.52        136.92         8.38 o
  -3  15  10         18.15          8.35         2.70 o
  -2  15  10         17.73         23.85         3.64 o
  -1  15  10        627.16        599.11        16.63 o
   0  15  10        493.26        477.03        13.19 o
   1  15  10        263.39        253.60         8.97 o
   2  15  10         91.96         93.69         5.85 o
   3  15  10         22.78         17.76         3.77 o
   4  15  10        193.20        185.62        24.89 o
  -4  16  10          2.27          0.93         3.28 o
  -3  16  10        156.94        153.86         8.69 o
  -2  16  10        132.82        120.40         6.78 o
  -1  16  10         11.49         15.45         2.93 o
   0  16  10         19.43         13.42         2.72 o
   1  16  10        307.08        334.08        10.58 o
   2  16  10         56.12         53.43         4.69 o
   3  16  10         61.88         52.23         5.37 o
  -4  17  10          1.51          0.24         5.13 o
  -3  17  10        370.35        423.52        17.47 o
  -2  17  10          0.85         -1.92         1.92 o
  -1  17  10        165.35        188.79         8.32 o
   0  17  10          0.48         -0.10         2.34 o
   1  17  10          5.86          3.33         2.43 o
   2  17  10         20.74         17.68         2.83 o
   3  17  10        200.56        210.68         9.30 o
  -3  18  10          6.79          5.93         2.74 o
  -2  18  10         65.90         63.82         9.75 o
  -1  18  10        105.08        123.60         6.47 o
   0  18  10          0.06          0.99         1.96 o
   1  18  10        178.83        176.50         8.62 o
   2  18  10          0.68          2.44         2.39 o
   3  18  10         49.78         53.14         6.10 o
  -3  19  10         20.11         22.86         7.36 o
  -2  19  10          0.02          0.42         3.08 o
  -1  19  10          0.54         -1.68         1.89 o
   0  19  10        255.94        273.69         9.91 o
   1  19  10        147.43        157.00         7.03 o
   2  19  10        263.36        275.15        10.19 o
  -3  20  10         33.33         45.77        16.02 o
  -2  20  10         29.85         19.45         3.60 o
  -1  20  10        103.83        104.69         6.22 o
   0  20  10         19.16         22.54         3.33 o
   1  20  10          4.22          1.29         3.09 o
   2  20  10        233.45        270.82        10.61 o
  -1  21  10        356.29        369.86        15.20 o
   0  21  10         16.31         16.27         2.58 o
   1  21  10         26.07         30.86         4.29 o
  -1  22  10         18.13          7.15         4.58 o
   0  22  10          2.93          1.59         1.88 o
  -5   0  11          0.11          5.89         5.44 o
  -3   0  11       2747.56       2651.62        72.95 o
  -1   0  11          7.93         11.41         2.89 o
   1   0  11        821.83        752.07        20.05 o
   3   0  11        482.48        484.12        17.18 o
  -5   1  11         66.33         68.57         7.74 o
  -4   1  11          6.13          8.61         2.85 o
  -3   1  11          0.56          0.72         2.13 o
  -2   1  11         88.04         82.51         4.65 o
  -1   1  11        553.16        519.77        11.05 o
   0   1  11        152.08        157.87         4.94 o
   1   1  11         55.71         45.71         3.23 o
   2   1  11        560.74        548.28        11.58 o
   3   1  11        159.20        162.50         6.49 o
   4   1  11        218.78        222.19         8.05 o
   5   1  11        356.54        366.70        30.32 o
  -5   2  11         62.01         55.65         7.26 o
  -4   2  11         16.47         18.81         3.62 o
  -3   2  11        883.55        899.27        22.07 o
  -2   2  11        342.75        310.91         8.51 o
  -1   2  11        524.35        498.22        10.54 o
   0   2  11          5.23          2.82         1.48 o
   1   2  11          0.42          0.09         1.37 o
   2   2  11         41.02         39.29         3.26 o
   3   2  11          3.61          2.67         1.66 o
   4   2  11        178.23        183.84         7.04 o
  -5   3  11         81.38         66.81         7.96 o
  -4   3  11         20.51         16.33         3.75 o
  -3   3  11          6.09          6.22         2.30 o
  -2   3  11        133.17        117.83         5.07 o
  -1   3  11        468.13        440.08         9.75 o
   0   3  11        430.73        383.20         8.67 o
   1   3  11          0.92          2.89         1.42 o
   2   3  11        186.51        191.28         6.06 o
   3   3  11          6.68          5.49         1.95 o
   4   3  11         51.94         53.24         4.36 o
  -5   4  11        120.66        150.43        11.91 o
  -4   4  11         11.07         10.11         3.42 o
  -3   4  11          9.00          9.88         2.63 o
  -2   4  11        142.09        130.68         5.74 o
  -1   4  11        164.41        162.63         5.74 o
   0   4  11       1863.26       1824.98        25.53 o
   1   4  11        246.38        236.45         6.49 o
   2   4  11         75.45         77.68         3.69 o
   3   4  11        525.71        547.13        11.98 o
   4   4  11        120.10         97.04         7.24 o
  -5   5  11          1.14          3.88         3.57 o
  -4   5  11         19.63         13.31         3.20 o
  -3   5  11        185.95        179.15         7.55 o
  -2   5  11         63.53         70.55         4.51 o
  -1   5  11        395.03        373.73         9.46 o
   0   5  11         82.67         67.73         3.36 o
   1   5  11        280.38        246.25         6.95 o
   2   5  11         23.77         18.16         3.07 o
   3   5  11         10.75          8.08         2.28 o
   4   5  11          4.33          2.44         3.45 o
  -5   6  11          5.18          2.47         3.83 o
  -4   6  11        159.25        161.26         9.81 o
  -3   6  11        224.55        218.34         8.47 o
  -2   6  11        117.51        108.27         5.97 o
  -1   6  11        265.70        251.42         7.55 o
   0   6  11        905.60        898.04        17.47 o
   1   6  11       1154.03       1074.73        19.45 o
   2   6  11        108.61         96.13         5.77 o
   3   6  11         14.11          8.99         3.48 o
   4   6  11        669.17        718.86        21.91 o
  -5   7  11        159.31        195.78        21.88 o
  -4   7  11        138.55        155.43         9.65 o
  -3   7  11        233.76        214.40         8.24 o
  -2   7  11        467.61        472.40        12.47 o
  -1   7  11        298.93        265.23        13.01 o
   0   7  11        120.80        125.57         5.75 o
   1   7  11        460.72        414.62        16.85 o
   2   7  11        160.74        159.77         7.20 o
   3   7  11          0.01          0.57         2.36 o
   4   7  11         41.94         54.18         5.78 o
  -4   8  11          1.09          2.29         2.92 o
  -3   8  11         36.21         25.81         3.81 o
  -2   8  11         66.88         73.35         4.58 o
  -1   8  11          5.57          6.46         2.66 o
   0   8  11        291.56        304.69         9.96 o
   1   8  11          0.90         -1.08         1.87 o
   2   8  11         14.70         14.75         3.50 o
   3   8  11        193.84        196.68         9.00 o
   4   8  11        231.66        261.27        11.81 o
  -5   9  11        307.01        286.89        32.04 o
  -4   9  11        137.60        127.04        10.20 o
  -3   9  11        247.09        222.78         8.77 o
  -2   9  11         50.45         46.60         5.09 o
  -1   9  11        119.00        116.08         6.68 o
   0   9  11        115.69        117.50         6.06 o
   1   9  11         29.25         20.81         3.15 o
   2   9  11        387.62        382.44        12.57 o
   3   9  11          7.00          6.32         2.59 o
   4   9  11         10.54          9.08         3.13 o
  -5  10  11         36.11         51.77        13.31 o
  -4  10  11          2.77          3.45         2.81 o
  -3  10  11        288.33        311.74        13.14 o
  -2  10  11          0.76          3.53         2.61 o
  -1  10  11        391.54        383.92        12.61 o
   0  10  11         31.37         14.63         3.11 o
   1  10  11         73.81         79.09         5.42 o
   2  10  11         32.15         25.14         3.78 o
   3  10  11        391.58        455.15        14.61 o
   4  10  11         62.85         57.73         7.21 o
  -4  11  11        236.20        263.06        11.69 o
  -3  11  11          9.74         10.73         2.86 o
  -2  11  11        505.41        516.15        17.70 o
  -1  11  11          8.50         10.11         3.23 o
   0  11  11       1035.00        984.85        21.93 o
   1  11  11          2.62         -1.63         1.63 o
   2  11  11        141.33        137.47         7.23 o
   3  11  11         20.81         13.99         3.81 o
   4  11  11         96.54         73.06        16.88 o
  -4  12  11         58.42         45.73         4.20 o
  -3  12  11          9.00          6.81         2.86 o
  -2  12  11        200.25        206.49         9.09 o
  -1  12  11        301.94        301.05        10.90 o
   0  12  11       1456.94       1396.77        30.85 o
   1  12  11        112.95        111.36         6.00 o
   2  12  11         11.49          9.34         3.06 o
   3  12  11          0.01         -2.52         2.72 o
   4  12  11         38.92         24.00        14.02 o
  -4  13  11        277.16        313.09        14.96 o
  -3  13  11         25.14         26.52         4.48 o
  -2  13  11         81.62         84.32         6.14 o
  -1  13  11        368.97        390.67        12.85 o
   0  13  11        364.54        376.17        11.56 o
   1  13  11        180.47        176.15         8.18 o
   2  13  11        130.85        139.73        12.28 o
   3  13  11         34.56         27.24         4.64 o
  -4  14  11         31.48         26.81         4.58 o
  -3  14  11          1.18          1.44         2.45 o
  -2  14  11        270.03        288.10        14.11 o
  -1  14  11         74.58         78.52         5.75 o
   0  14  11         51.15         45.70         4.30 o
   1  14  11         41.88         42.25         4.48 o
   2  14  11         53.83         50.49         7.48 o
   3  14  11        107.16        117.28         8.24 o
  -4  15  11        237.96        264.13        20.31 o
  -3  15  11         20.89         30.63         4.49 o
  -2  15  11        107.17        125.12         8.40 o
  -1  15  11        124.01        127.58         6.93 o
   0  15  11        181.55        197.21         8.44 o
   1  15  11         95.86         87.10         5.40 o
   2  15  11        245.04        265.67        10.48 o
   3  15  11        195.27        218.89        10.49 o
  -3  16  11         15.27         21.70         5.30 o
  -2  16  11         22.66         25.70         5.20 o
  -1  16  11        199.55        221.90         9.35 o
   0  16  11         69.59         82.79         5.52 o
   1  16  11        207.14        239.25        11.07 o
   2  16  11        135.86        154.68         8.30 o
   3  16  11        102.37        105.77        15.56 o
  -3  17  11          3.17          2.69         2.97 o
  -2  17  11        195.50        236.42        11.39 o
  -1  17  11         55.59         74.31         5.95 o
   0  17  11         54.46         46.62         4.48 o
   1  17  11         65.56         57.05         4.57 o
   2  17  11        126.40        125.81         6.79 o
  -3  18  11        172.74        212.51        27.18 o
  -2  18  11         17.94         17.24         3.12 o
  -1  18  11          1.49          2.69         2.12 o
   0  18  11          6.97          3.69         2.13 o
   1  18  11         70.41         80.43         5.76 o
   2  18  11         12.04          8.78         7.85 o
  -2  19  11          5.20          6.66         3.01 o
  -1  19  11        163.88        176.05         8.22 o
   0  19  11          4.72          6.68         3.02 o
   1  19  11        303.58        353.08        11.91 o
   2  19  11        148.52        160.79         9.10 o
  -1  20  11         98.13         97.37        13.60 o
   0  20  11          8.14         12.01         2.31 o
   1  20  11         93.08        110.66        13.87 o
  -1  21  11         76.79         87.39        21.74 o
   0  21  11          3.24          2.93         3.09 o
  -4   0  12        101.23        109.97         9.74 o
  -2   0  12        292.58        279.67        13.19 o
   0   0  12        761.64        682.66        17.46 o
   2   0  12        179.11        186.71         9.06 o
   4   0  12        126.27        115.73        10.93 o
  -5   1  12          7.00          0.70         2.79 o
  -4   1  12        575.83        598.90        17.94 o
  -3   1  12         98.16         93.97         5.96 o
  -2   1  12        298.58        307.53         9.40 o
  -1   1  12        416.36        404.22         9.50 o
   0   1  12          2.21          1.31         1.36 o
   1   1  12          1.13          0.30         1.42 o
   2   1  12         88.26         83.53         4.53 o
   3   1  12          0.03          2.46         1.91 o
   4   1  12        159.39        161.34         6.70 o
  -5   2  12          5.34          6.86         4.01 o
  -4   2  12         14.37         17.95         3.51 o
  -3   2  12        740.10        762.42        18.60 o
  -2   2  12        322.22        306.36         9.33 o
  -1   2  12        102.69        100.40         4.81 o
   0   2  12        683.38        605.74        11.38 o
   1   2  12         95.57         79.21         3.93 o
   2   2  12         11.36         12.74         2.99 o
   3   2  12        458.07        509.59        12.68 o
   4   2  12         66.09         65.11         4.69 o
  -5   3  12         59.05         62.20        11.32 o
  -4   3  12         36.14         32.64         4.93 o
  -3   3  12        178.54        185.87         7.99 o
  -2   3  12         54.93         53.50         4.58 o
  -1   3  12        317.06        337.03         8.97 o
   0   3  12         30.13         28.27         2.63 o
   1   3  12        361.80        362.24         8.24 o
   2   3  12         39.23         47.23         3.59 o
   3   3  12          7.22          3.76         1.74 o
   4   3  12          3.29          6.58         2.59 o
  -5   4  12        287.02        274.88        20.63 o
  -4   4  12        330.02        330.59        13.43 o
  -3   4  12         98.21         95.72         5.79 o
  -2   4  12         89.73         87.64         5.10 o
  -1   4  12          0.08         -1.17         1.55 o
   0   4  12          7.44         11.79         1.87 o
   1   4  12          2.51          0.59         1.18 o
   2   4  12         10.74          9.17         2.21 o
   3   4  12         35.06         37.63         4.27 o
   4   4  12        370.52        407.68        14.37 o
  -4   5  12        226.28        238.24        10.96 o
  -3   5  12         15.97         16.49         3.03 o
  -2   5  12        144.26        170.14         6.72 o
  -1   5  12          3.23          0.45         1.63 o
   0   5  12         22.38         23.23         2.13 o
   1   5  12        251.91        231.39         7.42 o
   2   5  12        108.58        118.18         8.06 o
   3   5  12         84.81         81.56         7.61 o
   4   5  12         56.01         33.70         5.16 o
  -4   6  12        172.40        177.82         9.64 o
  -3   6  12         49.41         50.39         5.14 o
  -2   6  12         61.32         62.65         4.78 o
  -1   6  12         20.38         26.08         2.96 o
   0   6  12        396.38        367.51        10.70 o
   1   6  12         83.40         67.19         5.18 o
   2   6  12         11.69         10.34         2.76 o
   3   6  12         83.56         84.85         6.32 o
   4   6  12         35.81         36.17         6.85 o
  -4   7  12         28.86         16.84         4.13 o
  -3   7  12         92.90         92.83         7.04 o
  -2   7  12        345.03        357.27        10.63 o
  -1   7  12        476.10        474.72        14.60 o
   0   7  12        163.25        157.92        11.03 o
   1   7  12        316.67        308.56         9.89 o
   2   7  12         10.92         12.36         2.92 o
   3   7  12         79.26         87.57         6.73 o
  -4   8  12          2.28          1.25         3.06 o
  -3   8  12        134.58        119.56         6.94 o
  -2   8  12         61.86         63.18         5.59 o
  -1   8  12        438.76        451.07        14.19 o
   0   8  12          0.31          1.06         1.85 o
   1   8  12        477.97        469.78        12.67 o
   2   8  12        160.46        174.48         8.42 o
   3   8  12        415.56        440.98        14.67 o
  -4   9  12         17.11          4.44         6.36 o
  -3   9  12         37.35         34.97         3.88 o
  -2   9  12        600.46        574.63        16.78 o
  -1   9  12         32.68         32.21         4.45 o
   0   9  12          1.96          1.44         2.08 o
   1   9  12         14.49         12.07         2.89 o
   2   9  12        213.08        202.17         9.00 o
   3   9  12         25.69         22.96         3.97 o
  -4  10  12         85.52         90.16         6.86 o
  -3  10  12         36.96         47.66         6.54 o
  -2  10  12          2.81          1.20         2.41 o
  -1  10  12        212.88        219.45        10.14 o
   0  10  12       1038.68        969.07        22.09 o
   1  10  12         22.54         21.95         3.29 o
   2  10  12        367.46        377.43        12.98 o
   3  10  12         30.99         39.13         4.91 o
  -4  11  12        117.00        119.45        10.94 o
  -3  11  12         33.32         26.57         4.40 o
  -2  11  12          7.26          4.77         2.71 o
  -1  11  12         67.79         58.76         6.26 o
   0  11  12          0.09          4.17         2.25 o
   1  11  12         15.31         13.00         2.83 o
   2  11  12         46.62         40.60         5.31 o
   3  11  12         10.09         11.40         2.94 o
  -4  12  12         33.58         25.47        12.67 o
  -3  12  12        266.02        274.31        21.88 o
  -2  12  12         19.39         15.31         3.62 o
  -1  12  12        601.20        630.79        19.61 o
   0  12  12        165.53        178.95         8.40 o
   1  12  12         13.31          9.65         2.84 o
   2  12  12        128.57        149.54         7.85 o
   3  12  12        853.62        889.90        23.43 o
  -4  13  12        398.07        448.77        38.05 o
  -3  13  12         58.07         78.00         7.03 o
  -2  13  12         86.24         89.91         6.63 o
  -1  13  12         12.83         10.68         3.07 o
   0  13  12         26.14         29.78         5.29 o
   1  13  12        399.68        383.59        13.21 o
   2  13  12        143.08        156.53         8.23 o
   3  13  12        182.47        182.62        15.27 o
  -3  14  12          5.23          7.72         3.04 o
  -2  14  12          3.52          0.54         2.00 o
  -1  14  12         45.97         46.64         5.08 o
   0  14  12        246.92        258.96        10.48 o
   1  14  12          0.19          1.38         2.00 o
   2  14  12        272.17        306.91        12.45 o
   3  14  12         71.64         69.80        21.17 o
  -3  15  12          5.89          2.03         2.77 o
  -2  15  12          9.77         10.85         2.72 o
  -1  15  12        574.64        537.01        16.43 o
   0  15  12        110.40        130.40         7.25 o
   1  15  12         98.65         98.70         7.40 o
   2  15  12        158.33        157.52        12.28 o
  -3  16  12         74.98         84.17        18.74 o
  -2  16  12        128.80        142.18         7.74 o
  -1  16  12          1.43         -1.17         2.08 o
   0  16  12          0.20         -2.26         2.26 o
   1  16  12        252.32        289.18        12.00 o
   2  16  12         54.21         46.81         5.88 o
  -2  17  12        204.47        197.88        10.30 o
  -1  17  12        142.74        144.69         9.35 o
   0  17  12         42.23         46.51         4.58 o
   1  17  12        297.75        328.46        12.02 o
  -2  18  12         11.53          4.89         9.09 o
  -1  18  12          5.35          5.53         2.84 o
   0  18  12        187.67        204.29         9.75 o
   1  18  12         44.04         35.96         4.68 o
  -1  19  12        108.70        132.73        11.94 o
   0  19  12         73.77         91.46        12.63 o
  -3   0  13        240.74        242.55        14.55 o
  -1   0  13         71.85         85.85         6.49 o
   1   0  13         83.83         80.56         5.91 o
   3   0  13        292.39        287.05        12.97 o
  -4   1  13         15.18          7.16         2.76 o
  -3   1  13          9.31         10.04         2.81 o
  -2   1  13         81.78         91.95         5.25 o
  -1   1  13        226.98        195.47         6.93 o
   0   1  13        226.64        217.04         8.25 o
   1   1  13        114.39        122.16         4.75 o
   2   1  13        153.07        158.55         5.94 o
   3   1  13         70.66        100.32         5.32 o
  -4   2  13        387.21        372.25        13.59 o
  -3   2  13        218.44        228.24         9.05 o
  -2   2  13         22.29         14.20         2.65 o
  -1   2  13         86.35         78.61         4.56 o
   0   2  13        131.38        121.28         4.75 o
   1   2  13          0.04         -1.33         1.38 o
   2   2  13        120.29        115.63         4.97 o
   3   2  13         16.54         12.14         2.24 o
  -4   3  13          0.44          2.70         2.60 o
  -3   3  13         28.28         34.99         4.13 o
  -2   3  13         91.01         93.29         5.71 o
  -1   3  13          8.50          5.23         2.01 o
   0   3  13        138.05        132.66         4.87 o
   1   3  13         35.14         29.05         2.70 o
   2   3  13         48.80         53.28         3.55 o
   3   3  13        110.27        120.25         7.19 o
  -4   4  13        515.65        509.99        19.81 o
  -3   4  13         22.04         23.30         5.05 o
  -2   4  13         36.29         33.43         3.93 o
  -1   4  13         87.26         78.98         6.49 o
   0   4  13        295.96        281.64         7.53 o
   1   4  13         39.86         37.15         3.36 o
   2   4  13        647.83        685.59        17.66 o
   3   4  13         86.77        101.56         7.12 o
  -4   5  13         96.71         98.30         7.98 o
  -3   5  13        164.67        157.06         8.97 o
  -2   5  13        104.21         94.33         5.58 o
  -1   5  13          5.45          3.58         1.93 o
   0   5  13         72.79         77.99         5.71 o
   1   5  13        395.66        387.35        11.46 o
   2   5  13          6.70          5.17         2.43 o
   3   5  13         36.05         34.30         4.69 o
  -4   6  13        119.99        121.34         9.57 o
  -3   6  13         50.09         45.49         4.94 o
  -2   6  13        287.89        282.97         9.50 o
  -1   6  13        359.60        324.97         9.51 o
   0   6  13        368.64        363.43        11.77 o
   1   6  13         93.04        104.35         5.72 o
   2   6  13        381.31        399.81        13.61 o
   3   6  13        334.36        367.71        13.80 o
  -4   7  13          0.35         -1.24         3.51 o
  -3   7  13         10.70          8.41         2.50 o
  -2   7  13        179.29        184.18         7.22 o
  -1   7  13         38.20         38.89         5.03 o
   0   7  13          6.31          0.15         2.48 o
   1   7  13        347.36        343.92        10.77 o
   2   7  13         33.42         30.44         4.32 o
   3   7  13          0.77         -0.90         2.14 o
  -4   8  13         61.04         51.14         7.09 o
  -3   8  13         31.02         28.91         3.66 o
  -2   8  13         19.51         21.96         3.76 o
  -1   8  13         15.48         13.79         3.38 o
   0   8  13          0.21          0.12         1.87 o
   1   8  13        120.11        127.00         6.35 o
   2   8  13        159.47        176.35         8.72 o
   3   8  13        142.14        155.64         8.46 o
  -4   9  13         11.83         16.25         5.11 o
  -3   9  13         34.56         33.68         4.06 o
  -2   9  13         41.52         31.36         4.26 o
  -1   9  13        168.40        190.84         9.03 o
   0   9  13         27.72         35.12         4.30 o
   1   9  13        291.62        314.32        13.90 o
   2   9  13         11.23         11.86         2.72 o
   3   9  13          0.89          1.72         4.26 o
  -4  10  13         14.11         14.13         4.43 o
  -3  10  13        410.16        469.65        19.26 o
  -2  10  13          4.60          7.46         2.72 o
  -1  10  13        767.41        824.04        21.86 o
   0  10  13          1.69          5.11         2.32 o
   1  10  13         33.51         35.47         4.15 o
   2  10  13         24.76         24.60         3.85 o
   3  10  13        774.88        950.48        36.48 o
  -3  11  13         57.26         54.40         6.54 o
  -2  11  13        417.93        382.07        14.96 o
  -1  11  13          0.10         -1.59         3.02 o
   0  11  13          6.46          3.23         2.16 o
   1  11  13         68.42         66.37         5.92 o
   2  11  13          0.01         -1.15         1.98 o
   3  11  13         73.21         86.74        20.45 o
  -3  12  13          4.81          5.03         2.99 o
  -2  12  13         14.77         11.94         3.28 o
  -1  12  13         53.90         62.05         6.69 o
   0  12  13        562.00        576.56        17.41 o
   1  12  13         62.25         69.45         5.61 o
   2  12  13        197.63        194.37         9.25 o
  -3  13  13        213.30        214.23        26.03 o
  -2  13  13          0.52          2.72         3.42 o
  -1  13  13         89.28         86.95         7.69 o
   0  13  13          6.56          4.77         2.61 o
   1  13  13         77.71         68.43         5.92 o
   2  13  13          1.63          4.56         3.99 o
  -3  14  13         11.38         16.31         9.44 o
  -2  14  13         11.83          6.06         2.85 o
  -1  14  13        308.57        339.37        13.88 o
   0  14  13        151.65        172.66         9.24 o
   1  14  13         77.25         82.40         8.06 o
  -2  15  13        201.03        214.87        15.94 o
  -1  15  13        307.94        344.65        13.99 o
   0  15  13        290.08        343.80        14.30 o
   1  15  13          9.40          8.16         5.59 o
  -2  16  13        239.82        287.42        59.36 o
  -1  16  13        496.26        521.16        22.67 o
   0  16  13        113.09        122.35         8.82 o
  -1  17  13          3.95          9.44         6.01 o
   0  17  13         91.92         62.07        15.73 o
  -4   0  14        118.85        154.90        15.85 o
  -2   0  14        218.28        223.02        15.36 o
   0   0  14        111.12        100.14         6.97 o
   2   0  14        531.93        549.01        16.42 o
  -4   1  14         88.49         94.33         9.25 o
  -3   1  14          1.59          1.52         2.31 o
  -2   1  14         76.62         83.30         5.66 o
  -1   1  14         59.82         55.56         4.74 o
   0   1  14        317.62        334.75         8.30 o
   1   1  14          1.47         -0.37         1.61 o
   2   1  14         17.04         10.78         2.09 o
   3   1  14         28.13         22.93         3.66 o
  -4   2  14          0.62         -2.95         5.91 o
  -3   2  14         42.74         36.12         4.65 o
  -2   2  14          9.65          4.66         2.29 o
  -1   2  14        445.69        424.83        13.64 o
   0   2  14          0.75          1.89         1.52 o
   1   2  14         74.04         81.51         6.75 o
   2   2  14        116.82        163.28         5.59 o
   3   2  14          0.99         -3.13         4.93 o
  -4   3  14          0.47          3.15         7.72 o
  -3   3  14        315.63        331.46        11.31 o
  -2   3  14          3.73          6.14         2.39 o
  -1   3  14         32.60         29.39         3.45 o
   0   3  14         11.32          7.54         2.10 o
   1   3  14        247.14        241.68         6.68 o
   2   3  14          7.61          2.51         3.01 o
   3   3  14        220.17        221.47        40.76 o
  -4   4  14        160.66        170.75        26.60 o
  -3   4  14          3.59          3.37         2.21 o
  -2   4  14        292.75        300.19        11.10 o
  -1   4  14        111.23        117.42         6.20 o
   0   4  14        142.51        148.40         5.98 o
   1   4  14          3.36          5.04         2.15 o
   2   4  14        257.88        266.11        10.19 o
  -3   5  14         21.61         11.07         2.72 o
  -2   5  14         21.59         13.01         4.56 o
  -1   5  14         20.50         20.45         2.77 o
   0   5  14        330.73        338.96        11.62 o
   1   5  14          0.84         -0.66         2.01 o
   2   5  14        107.53        124.90         6.99 o
  -3   6  14         45.92         34.22         4.28 o
  -2   6  14          0.12          0.10         2.92 o
  -1   6  14         89.41        109.48         6.92 o
   0   6  14        157.58        162.90         7.89 o
   1   6  14         15.83         11.38         2.75 o
   2   6  14         82.12         98.53         6.59 o
   3   6  14         39.46         30.61        12.87 o
  -3   7  14        131.82        133.47         6.97 o
  -2   7  14         12.36         12.57         4.18 o
  -1   7  14          1.75          2.45         2.38 o
   0   7  14          4.96          4.27         2.22 o
   1   7  14        224.73        251.99         9.36 o
   2   7  14        126.16        141.69         7.54 o
  -3   8  14        114.03        103.01         8.81 o
  -2   8  14          4.75         -1.27         2.21 o
  -1   8  14        302.33        315.17        12.17 o
   0   8  14          2.27          2.13         2.21 o
   1   8  14        200.08        200.91         9.14 o
   2   8  14        240.17        249.07        10.83 o
  -3   9  14          0.03         -2.49         3.37 o
  -2   9  14         44.95         35.43         4.73 o
  -1   9  14        134.08        152.05         8.39 o
   0   9  14        363.92        371.30        14.93 o
   1   9  14          2.16          7.79         2.60 o
   2   9  14         35.03         46.26         6.29 o
  -3  10  14          1.83         -1.72         8.30 o
  -2  10  14         76.60         58.67         6.42 o
  -1  10  14         45.57         38.32         4.87 o
   0  10  14         46.55         29.10         3.85 o
   1  10  14         45.09         42.64         4.80 o
   2  10  14        463.99        507.30        24.72 o
  -2  11  14        129.52        151.58         9.18 o
  -1  11  14         79.11        110.91         9.23 o
   0  11  14         36.28         45.87         4.97 o
   1  11  14         98.53        115.23         6.69 o
   2  11  14          0.03         -3.73         5.55 o
  -2  12  14         39.13         64.82        12.59 o
  -1  12  14        339.17        406.99        15.82 o
   0  12  14          3.09         -2.48         2.51 o
   1  12  14        202.31        199.76        17.69 o
  -2  13  14        122.50        135.47        16.01 o
  -1  13  14          1.95         -0.71         2.84 o
   0  13  14        147.78        158.84        10.41 o
   0  14  14         60.40         56.64        16.31 o
  -3   0  15          0.09         -1.50         4.72 o
  -1   0  15         16.74         15.67         4.08 o
   1   0  15        848.33        868.06        22.32 o
  -3   1  15        187.39        215.51        13.10 o
  -2   1  15          9.35          5.13         2.24 o
  -1   1  15        122.63        125.26         6.42 o
   0   1  15         51.65         48.23         3.91 o
   1   1  15         31.47         31.83         2.90 o
   2   1  15        103.73        107.53         4.90 o
  -3   2  15          9.94          7.85         4.56 o
  -2   2  15        180.19        183.61         8.04 o
  -1   2  15          0.52          0.70         2.26 o
   0   2  15        114.94        122.58         5.75 o
   1   2  15         21.14         22.40         2.84 o
   2   2  15         68.28         61.49         6.31 o
  -3   3  15         10.11         16.41         5.65 o
  -2   3  15          7.23          7.05         3.59 o
  -1   3  15         24.83         21.79         3.41 o
   0   3  15        208.21        226.15         8.36 o
   1   3  15          6.53          0.45         1.94 o
   2   3  15         30.33         40.57         7.12 o
  -3   4  15         22.78         22.83         6.43 o
  -2   4  15          0.45         -0.95         2.02 o
  -1   4  15        253.44        261.95        12.61 o
   0   4  15          0.79          1.31         2.39 o
   1   4  15        447.14        482.17        13.67 o
   2   4  15        142.85        135.22        13.17 o
  -3   5  15         43.15         30.95         8.35 o
  -2   5  15         91.89         99.72         6.18 o
  -1   5  15         98.67        115.19         7.12 o
   0   5  15         18.09         17.41         4.10 o
   1   5  15         46.93         62.24         6.30 o
   2   5  15         40.45         43.58        10.57 o
  -2   6  15        340.30        354.01        12.42 o
  -1   6  15          0.04          2.35         2.24 o
   0   6  15         32.22         28.56         4.29 o
   1   6  15        482.75        557.61        16.21 o
  -2   7  15          6.19          2.47         2.87 o
  -1   7  15         79.63         92.93         6.91 o
   0   7  15        179.24        184.80        12.39 o
   1   7  15         11.91          9.67         2.44 o
  -2   8  15        397.76        424.02        20.31 o
  -1   8  15         26.99         31.44         4.51 o
   0   8  15          2.90          6.82         2.76 o
   1   8  15         16.76         23.15         8.44 o
  -2   9  15          0.18         -1.38         4.53 o
  -1   9  15        176.09        187.89        12.60 o
   0   9  15         25.26         14.60         7.04 o
   1   9  15        453.41        489.32        45.20 o
  -1  10  15        392.18        494.49        28.52 o
   0  10  15         18.48         26.89         7.00 o
   1  10  15          1.14         -5.72         5.72 o
  -1  11  15          8.25          2.57         8.58 o
   0  11  15         89.00         65.51        15.16 o
  -2   0  16        234.76        241.41        27.75 o
   0   0  16         78.15         88.78        11.34 o
  -2   1  16          0.90          2.22         4.80 o
  -1   1  16        406.37        441.08        21.36 o
   0   1  16        235.29        232.42        10.47 o
   1   1  16         18.33         19.10         3.70 o
  -1   2  16          0.12          2.51         2.87 o
   0   2  16        160.37        177.54        11.40 o
   1   2  16        573.89        615.98        36.12 o
  -1   3  16        196.43        215.43        11.42 o
   0   3  16         29.57         28.00         5.99 o
  -1   4  16         50.69         35.96        13.73 o
   0   4  16         94.56         79.38        17.16 o
  -1   5  16         17.07         22.60        13.73 o
   0   5  16         18.72         21.45        12.01 o
  -1   6  16         76.48         91.25        22.03 o
                                                
